# Supplementary material for: Multi-Omics Approaches Provide New Insights into the Identification of Putative Fungal Effectors from Valsa mali
Source: Microorganisms. 2024 Mar 26;12(4):655. doi: 10.3390/microorganisms12040655 (PMC11051974; doi:10.3390/microorganisms12040655)
Supplement: Supplementary file 1 [file microorganisms-12-00655-s001.zip]

Archive with 1 entries (1 files):
- microorganisms-2885198-supplementary.xlsx
