# Supplementary material for: Multi-Omics Approaches Provide New Insights into the Identification of Putative Fungal Effectors from Valsa mali
Source: Microorganisms. 2024 Mar 26;12(4):655. doi: 10.3390/microorganisms12040655 (PMC11051974; doi:10.3390/microorganisms12040655)
Supplement: Supplementary file 1 [file microorganisms-12-00655-s001.zip › microorganisms-2885198-supplementary.xlsx]

## Sheet: title page
- Journal name	microorganisms
- Manuscript Title	Multi-omics approaches provide new insights into identification of putative fungal effectors from Valsa mali
- The name(s) of the author(s)	Gulnaz Kahar1,2,3,4, Yakupjan Haxim1,2,3, Abdul Waheed1,2,3, Tohir A. Bozorov1,5, Xiaojie Liu1,2,3, Xuejing Wen1,2,3, Mingqi Zhao1,2,3, Daoyuan Zhang1,2,3*
- The affiliation(s) and address(es) of the author(s)	1.State Key Laboratory of Desert and Oasis Ecology, Key Laboratory of Ecological Safety and Sustainable Development in Arid Lands，Xinjiang Institute of Ecology and Geography, Chinese Academy of Sciences, Urumqi 830011, China 2.Xinjiang Key Laboratory of Conservation and Utilization of Plant Gene Resources, Xinjiang Institute of Ecology and Geography, Chinese Academy of Sciences, Urumqi 830011, Ch…
- The e-mail address, telephone and fax numbers of the corresponding author	Daoyuan Zhang, E-mail: zhangdy@ms.xjb.ac.cn

## Sheet: Table S1
Locus tag	Chromosome Number	Start	Stop	Strand	CDS	length(NT）	Protein product	pfam ID	P-VALUE	aa seq	Length(aa)	Number of Cysteine residues	Description	SP(Sec/SPI)	cleavage position	cleavage Aas	probablity	effector probability(Apoplastic)	effector probability(Cytoplasmic)	TMHMM	predicted secreted proteins（SECRETOOL)	RxLR motif
VM1G_04932	chromosome 5	773039	774127	-	ATGTACTTCTCCAAGGCCACCATCGTCGCTGTCGCGGCTCTCCTCTCCCAGGGTCTCGCCTCTCCCCTGATGGCTCGCACCGCCACCGACTGCAGCGCTGTCCGCTCCCAGTGCCAGTCCACCCCTGACGCCAACCAGGCCGAGTGCGCCGCCCTGGCTTCCGACTGCTGCGACACCGCCGACACGGCCTGCCGCACCGCCCCCAACGCCAACATGGCCACCTGCAGCGCTGCTAAGGCTTCTTGCTACACCGGCGCCGGCCTGCCCAGCCCTTACGGCAAGCGCGCTGAGACCTGTCTCGCTAAGCAGAACACCTGCCTGTCCAGCGGCGACCCTAACATCTCCAAGTGCACCGCCGATGCCGCCCAGTGCTGCGACGATGCCGCCAACGCCTGCCGC…	1089	KUI69483.1	#N/A	#N/A	MYFSKATIVAVAALLSQGLASPLMARTATDCSAVRSQCQSTPDANQAECAALASDCCDTADTACRTAPNANMATCSAAKASCYTGAGLPSPYGKRAETCLAKQNTCLSSGDPNISKCTADAAQCCDDAANACRSAPGANQAVCSSDRATCYQSVGLESPYGKRAETCVAKQNTCLSSGDPNISECTADAAQCCDDAANACRSAPGANQAVCSSDRATCYQSVGLKSPYKRAETCVAKQNTCLSSGDPNISECSADAAQCCEDAANACRSAPGANQSKCSADKATCYQSVGLKSPSKRAETCVAKQNTCLSSGDPNISECSADAAQCCEDAANACRSAPGANQSKCSADKATCYQSVGLKSPY	362	40	hypothetical protein VM1G_04932	0.99497	20-21.	GLA-SP.	0.6266	0.777	0.82	0
VM1G_04657	chromosome 4	3289149	3291996	-	ATGAGTCTTCGACAATACTTCACAGCCGCCAGTATCACGGCTTGCCTTGCCCTTGCAAATGCCGGGGTCATTGCTCGCCAGTCAGGAACTACCATCGAGTTCTGCACCAAGGCATCCTACTCGACAGGCGCCTGTCCTTATGCCCAGCCGACTTTGGGGACAGGGACTTGCGGTAATCTGACGGTTGCGTCCAGTGTTTGCTACACATTCGACGACTTCCCCAATGCCCCAAGTAGCCTGATTGACGACGTCAACTATATCTATATCCCAGATGGAGCGATTACGGGATGTAACCTTTATAATGATACCGTAGACGACGTGCGAGCCCTGACACACCACGTTGTCGATTGGGTCAACAACAGTTCGACTCCCCAAAAATGTCGTTCTGGCTGTGATGCG…	1071	KUI68971.1	PF01822.14	1.5e-17	MSLRQYFTAASITACLALANAGVIARQSGTTIEFCTKASYSTGACPYAQPTLGTGTCGNLTVASSVCYTFDDFPNAPSSLIDDVNYIYIPDGAITGCNLYNDTVDDVRALTHHVVDWVNNSSTPQKCRSGCDAEGYGLAAVEHGQECWCGNTIIDKAYPVPKEKCDSPCAGDANQTCGGYGYMNLYARNGFNFTIGGPSKTPPEGLIEVSCFNDTDAHERLLPYQPVGCRYQPERLRTAVGCMDDCSSLGYKYAGLQNGKECWCGYFPPPLHHEGGKCDIPCEDSAAVHPVSWCIAGVNIDNINLCIKPLPMTVSFLQTCMTSPMHEIRQCVAGPLTTGWDTGHGEQDADAIWGPD	356	25	Xylosyltransferase oxt	0.978277	21-22.	ANA-GV.	0.5626	0.575		0	secreted protein
VM1G_07793	chromosome 8	1474931	1475862	+	ATGCATTCCACTGTGTTCTCCCTGGTGGCCTTGGCCGTCGTTCGTGGAGTCTTGGCCGTCCCGCAGGCCGCAGGCTGCGCCACTCCAACCGCAACGGTCACCGTCACCGAGGGCCATCCTGTATGCTTCCCTGTGTGCATTGAACCCACTTCCTCGTGCTCTCCAGGCGAGCCTACCGGCCCAACTCCCACCCCGCCCGTGACATCCACCGTGATCTCGCCGAGCGCCTGCACGGCCACCGTCGACATCCGGAGCAACCCGGGCTGCAACAACTGCGCGACCTGCACGTCGGCTGCCCTGGCCGTGCGGGCGACCACCCATATCGGCGAGAAGTGGTGTCCCACCCCGACCACGGTCTCTACCACGGTTGAACCAACATCACCATTGACCTGCGAATGT…	795	KUI72404.1	#N/A	#N/A	MHSTVFSLVALAVVRGVLAVPQAAGCATPTATVTVTEGHPVCFPVCIEPTSSCSPGEPTGPTPTPPVTSTVISPSACTATVDIRSNPGCNNCATCTSAALAVRATTHIGEKWCPTPTTVSTTVEPTSPLTCECPFVPVTCSNGGSLTVAPLPTSTLTEGCTVSVVAGPADCSNVCPTCSYPARVMARATTTLPGEKWCPTPTTVSTTVGPQSTKICACPAILSSCTSGQPTVKPLPTTTLTEGCTASVIAGPGDCSNVCPTCAY	264	24	hypothetical protein VM1G_07793	0.991428	19-20.	VLA-VP.	0.807	0.822		0	secreted protein
VM1G_05278	chromosome 5	2065834	2067089	+	ATGCAGTCCAAGCATCTAATTGTTGCTCCCCTGCTCGCGAGCGCCTGCCTTGCGCAGACGTCTACAACAACAACGACAACAACAGCAGCTTCCAGTATACCAACCTGCGGCTTCACAGGATGGGACACTGGCACCAACATTGGCTTTTATGCCAACTCTTCTGTGGCCACATACGCCGGCTGCAGTGCCCTCTGTGACGCCAACACGGCCTGTCTGAGCTTCTCTTACAATTCTGCCGCCCCGGACTGCATTCTGTACAGTTATGTGGTTGAGGGCAACGACGTCGCGGATGCCAGCGCACCAAACACCTTTTTCGATCGCGGTGGTGTGTGTCCCACGACCACTACTACCACGACGTCTACTAGCACAACGGCCACCACCACAGCCACACCAACCTGC…	1011	KUI69989.1	#N/A	#N/A	MQSKHLIVAPLLASACLAQTSTTTTTTTAASSIPTCGFTGWDTGTNIGFYANSSVATYAGCSALCDANTACLSFSYNSAAPDCILYSYVVEGNDVADASAPNTFFDRGGVCPTTTTTTTSTSTTATTTATPTCSGFVGWDKGTNIGYYADAASATYSGCLARCNANSACLSFGLTSVPACVLYNYTVEGNDVAYASSGNTFYDRGGVCPTTSSTSTSTSTSTSSSATPTQTGAFANCPSGIVPYNVTNVETPYSPCNSSYPYSACMSDIDGTDYCNLCLACTTTTCTSDTDCGTGYACIRDSDCPVGGETNGTALLHLRLDWKGIEKNVPYISAST	336	23	hypothetical protein VM1G_05278	0.996271	18-19.	CLA-QT.	0.3864	0.606		0
VM1G_07561	chromosome 8	611859	613149	+	ATGGTCTCTCACTGGTTTTTGAGGCTTGCCGCCGCCATAAGCCTTCCAGCCACAACCCTCGCGGCGTCCGGGAAGGGCGTTACCTCCAGGTACTGGGATTGCTGCAAGGCGTCATGTTCCTGGCCAGGGAAAGCCGGGGTCAATCAGCCTGTGGTCTCATGTGACAAGGACAACGTCCCCACGACCGACCAGAATGCCGAGAATGGATGTGATTCGAGAAGCGCAGACGCAGCCTTCACCTGCACCGACAACGCACCTTGGTCCGTTGATAAAGGGCTGTCATTCGGCTTTGCCGCCACGGTCATCGCCGGAGGCAACGAGTCGGACTGGTGTTGTGCATGTTACCAGCTCGAGTTCACCTCCGGCCCAGTGGTAGGCAAGACAATGATCGTACAATCG…	1197	KUI72492.1	PF02015.11	2.2e-73	MVSHWFLRLAAAISLPATTLAASGKGVTSRYWDCCKASCSWPGKAGVNQPVVSCDKDNVPTTDQNAENGCDSRSADAAFTCTDNAPWSVDKGLSFGFAATVIAGGNESDWCCACYQLEFTSGPVVGKTMIVQSTNTGIDLGSNQFDILIPGGGVGTFQNGCTKQFGQPFPGQPDGGVSSRATCGELPTQSLRNGCYWRFDWFKGANNPNVNFTQVRCPSQLTSRSGCKRDDDSTFPHFTTIISSHTSTKTTTNTRSTSTSRTASRSRTTSRSTSIRTTKTTSARTTGHTTTRTTSSARGKSTLSSSSSSSDVVPVCRQCGGQGWTGPTVCAAGSTCEEQDSYYSQCLPKGFPPPIAGIYERCGGEGWTGPTECISGTTCLVQNQYYSLCLPPDDEVEW	398	23	Putative endoglucanase type K	0.970589	21-22.	TLA-AS.	0.6078	0.624		0	secreted protein
VM1G_10322	Un	400790	402144	-	ATGAAGCGCCTCGCACTCACCATTGCTCCCTTTGCTGCCTACCTTGTCCAGAAGGCTGTTGCCCAGGATGACCTCGACCTCGAACTGATCTCTTCCTGTGAGGGCCTTTCTATCAACCCATATACTGGTGTCTTGTCCGGGGAATGTCAGGCCGGCGAAGACCTTGCTGTAACATCCGTCAACCTCAATGAGTGTCTGGGCTGGGGTGCTCCTACTAGCTCAGGGCATCTCTACGGCTTAACGCCTGATGGCCCTGTAAATTCATTGGGCCCTGTCGAAGACGGCAACTTCACCGAGAACTGTAGCCCATGCTACATTATCAAGAAGGACGAGAAAGGCCAGACAGCAGCACAACTTATGTGCAGCTGTAGCCCAGAAGGCTCTGACTTCAAGACTGAG…	1152	KUI63579.1	#N/A	#N/A	MKRLALTIAPFAAYLVQKAVAQDDLDLELISSCEGLSINPYTGVLSGECQAGEDLAVTSVNLNECLGWGAPTSSGHLYGLTPDGPVNSLGPVEDGNFTENCSPCYIIKKDEKGQTAAQLMCSCSPEGSDFKTEYTLDLTDVINVTNDGCLECMGVSGDCAPEVPLEPSRRFVPGDLDRDGFDDVEELLDWLELRAKTQIIPCEAQIVNNPRLLPKTFLNTTYHRCKEDHSLCCYQTYGIGCLTRFEAFLLITGSKYWYRMHYAINLFTLELESLASVAQICKYPGQCDEKDTPQDNATGVMKCNGLILCETVAVTARADGQNGAFGVDICCLWANEDSIDSSDLDCHYHSDSNALRLAHEVSKLGEGGWTFIRKVNLDSNGRL	383	22	hypothetical protein VM1G_10322	0.964077	21-22.	AVA-QD.	0.9138			0	secreted protein
VM1G_05265	chromosome 5	2028546	2029593	-	ATGTGGCCCAGTACAAAGACCGCATATGTTTTGCTCTCAGCCTATGGCCTTCTCGGCAGCGCTTCACCAGTCGATGGCGATGCGTACCTAGAAGAGCGCCAATCATGTCCCGACATCCACGTGTTCGGTGCTCGCGAGACCACCGCCAGCGCTGGGTACGGATCGTCAGCGACCGTCGTCAATGCCATACTTTCAGCTTACTCAGGCTCTACTGCTGAAGCTATCTCCTACCCAGCCTGTGGCGGCCAGTCATCCTGCGGCAGCATCAGCTACTCGGGCTCTGTCCAACAAGGCATAGCTGCCGCCGCCAGCGCGGTCAACAGCTTCTACACCAAGTGCCCCAGCACCCAGCTTGTGCTTGTCGGATATTCCCAGGGCGCCGAGATATTTGACGTGGCT…	906	KUI69544.1	PF01083.17	1.2e-52	MWPSTKTAYVLLSAYGLLGSASPVDGDAYLEERQSCPDIHVFGARETTASAGYGSSATVVNAILSAYSGSTAEAISYPACGGQSSCGSISYSGSVQQGIAAAASAVNSFYTKCPSTQLVLVGYSQGAEIFDVALCGGGDPNQGYTNTAVQISSGAVNQVKAAILMGAPTYVYGLSYDVGTCKAGGFDARSSSFQCPSASKIQSYCDAADPYCCNGSDTNTHQGYGSEYGSQALTFVKSKLSSTSTTSTATTSAPATTSTPPSTGGNCAALYGQCGGQDWTGATCCASGTCKVANSYHSQCL	301	16	Acetylxylan esterase 2	0.89855	21-22.	GSA-SP.	0.4482	0.629		0
VM1G_02123	chromosome 2	2988264	2989229	-	ATGAAGTTTACCACTCTCGCCATCGCGGCCCTGTCCGCTGCCACCACCCAGGCCGTCGCCGTCGCCTACGCCGAGGCCAACCCATCCCCCGAAGCCTGGTGCCTGTTCAAGGGCGAGGGCTGCTGGAAGGTTAAGCGTGCCGCTGAGGCTTTCTCCAGCGCCATCACCTCCTCCGGTGGCATCAAGGAGTCCCGTGCCGCCGAGGTCTCCAACCACCGTGGTGGCGCCGCCTACAACGCCAAGCGCTCCATCGACGAGCTCGCCGCCCTTGTCGCCTCCGCCTACCCGGACTCCGACACCTTCTACAAGACCCTCGGCCTGTACGAGCAGTTCGCAGCCGACAGCCGCCTGAACGAGACCCACTCCACCGACATCTCCGCCCGCGACGCCGAGTCCGAG…	966	KUI66006.1	#N/A	#N/A	MKFTTLAIAALSAATTQAVAVAYAEANPSPEAWCLFKGEGCWKVKRAAEAFSSAITSSGGIKESRAAEVSNHRGGAAYNAKRSIDELAALVASAYPDSDTFYKTLGLYEQFAADSRLNETHSTDISARDAESEETKRWCLFKGEGCWKREAAPWCLFKGEGCWKRSVPMTPREAEADPWCLFKGEGCWKRAEDNTAVDKREAAPAFCPFGGEAGNTCYASKRDFVEADKRSCEQPGEACYKARRAAEALIGAIETAEPSKRDVDVAARWCLFKGEGCWKRDGMDEVVARCNGPNGACTAARRDLAGMHAAARSLLESLDEQ	321	16	Clock-controlled pheromone ccg-4	0.991349	18-19.	TQA-VA.	0.3975			0
VM1G_11009	Un	102092	103368	-	ATGTGGGCCAAGTATATGTCAAGTCTTCTCATGGTGGCATGTGTCGCTGGGAAGGACTTGCGCGCCAGACATCCGAACACCACCACGATCGCCTCGCGCGTACAAGACGGAATCCAGACTGAGTGCAAGACCTGCCCATACGAATTGTGCACCAACCACGCTGCGTACTACTACAATGAATACATGACGCTCACGTGCTGGACTTATGGTGATAATATTGTCGATTCAAACATCTGGCTCAAGACCACGGATGGATGTTATGTCACTCAATGGGACATTGAAGAGTATATGGGAGACTACACTGATACACCCGGCTTCCCCTACTGTGGCTACATTCACGAGAAGATCACAACTGGACCGAGCGAGACGGTCTACAACACCGAGTGCAACATCATTCCA…	960	KUI64207.1	#N/A	#N/A	MWAKYMSSLLMVACVAGKDLRARHPNTTTIASRVQDGIQTECKTCPYELCTNHAAYYYNEYMTLTCWTYGDNIVDSNIWLKTTDGCYVTQWDIEEYMGDYTDTPGFPYCGYIHEKITTGPSETVYNTECNIIPEFVEPDDHIKMYQPDVNLTLTCYTDDGHDVLGNPIWYKTTSNCYVPDLQIGSVDATLDYCGPIPFMEKSMRQPDPEPSTTAVAAFAARAEDIPHKRWLYATTIADLYSNCYSDPISDSKVERVYSHGDQIVVQCATYGVAPEDSQIYLLTEYFCWVNNTLTSPQLVDNELRAERYPNCNLFIDTTG	319	15	hypothetical protein VM1G_11009	0.973432	17-18.	VAG-KD.	0.4244	0.609		0
VM1G_07610	chromosome 8	797597	798842	-	ATGTCTTTATTCACGGCAACTGTGTTGTTGACTCCATTTCTCAGCCTGTGCAATGCTGCATGCATCCCAATCTCTTCCACCGTATCGCATCATGCCAGGTCAAGTTCTACTGCAAGCTTGAACGCCACTCCAGGGACTGGAATTCCCGCTGGATTTGAGCCTGGGGTCAAATGGCAAATTGAAATCCAAGATCCTGTTGATCCCCGAGGTGGTCTTCAGCCCTCTGATGCCAAGGTCATTGACGTTGATCTTTTCCAAGCAAGCAAGGACCTTACCTTGATACCTGCACTTCATGCGGCTGGTGCTATAGTCTTGTGTTACTTCAACGCTGGAGCGGTGCAGTATACAGATTGTGACTGGCCCAAATGGAACTCTGATGGGCTCTTCGAGGGCAAAGTT…	1116	KUI72431.1	PF03537.8	1.5e-13	MSLFTATVLLTPFLSLCNAACIPISSTVSHHARSSSTASLNATPGTGIPAGFEPGVKWQIEIQDPVDPRGGLQPSDAKVIDVDLFQASKDLTLIPALHAAGAIVLCYFNAGAVQYTDCDWPKWNSDGLFEGKVVDNYYQEKYVDVTDETVIKLHKARIDLAHSIGCDGLDPDNVDTYELSPDESIGKQITEEDMINFLGNLSSYAHSKTTTLGYSLMIGQKNAVEITDRIHDFMDFAISENCIGTPNSGSNHGADDEFCTTFQQYYVDNGKPVFDIEYPASLASNDKRRRDSSDNSASQEGCSARASKSDVETYCATSSGNNTGISRVLKLDDDDYGLDGCTQYCSEGSAFVMPTYESNSTNSCCFGPDCS	371	14	hypothetical protein VM1G_07610	0.976389	19-20.	CNA-AC.	0.7633	0.59		0	secreted protein
VM1G_00624	chromosome 1	2762418	2763093	-	ATGTATCGGCCCTTCACCTTAGCATTGTTTCTTGCCGGCGCCTATGCCGCCTCGCAGACGCTTCCAGACCACCCCCTGATCTGCGAAGACAGCATCGACGGCCAAGCACCCTACATCTCCAACGACACGCCCTGCGTCCTTCAATGCGATGGCTTTGTCGTCCACGCAACAGGCTCGCTGCTTCCAGACTCGGTGAACTCCTCGTCGGTCCCTTACTGCATCCTTGACTGCCTGTACCGAGATGCGACGCCCACCCAGTCCGCGCTGGCTCCTGGCTGCCACAGCAGCTGCCTGGCCAAGAATGGCGGGAATCCGGAGGACCTGGGGTGGTGTATGTACTGGTGCCTGGATGGATACGGTGACCTTGTGACGACTACATCCTGTGTGCCCTCGGTCGCA…	594	KUI65236.1	#N/A	#N/A	MYRPFTLALFLAGAYAASQTLPDHPLICEDSIDGQAPYISNDTPCVLQCDGFVVHATGSLLPDSVNSSSVPYCILDCLYRDATPTQSALAPGCHSSCLAKNGGNPEDLGWCMYWCLDGYGDLVTTTSCVPSVAYGSPTVTVIDGVTETVEPFTNPAIWKSCHFENHPGWCCRDKYSAHDNSSTEALRRFQLKPFKQK	197	13	hypothetical protein VM1G_00624	0.998389	16-17.	AYA-AS.	0.4879	0.79		0
VM1G_04622	chromosome 4	3203584	3204126	-	ATGCAAGCTCTCCAAGCCGTCCTGCTGTCGACTCTTGTCAGCCTTGCCCTCGCTACGAACACGACCGTTCGGTACTTCAGTACTAAGGAAGGATGTGTCGGCAACTACTTTCAATGCAGCAACATCCCCATCGGTTACTGCTGCCAAGCCTCCTCGCCTTGGTGTATCTACGTCGATTGTCCGGACTGCATTTCACACGGCGTCACGGCCTATTCGCTTCTTACCCACGCCAATGGAGAATGCTCCGGTGATCCCATTCAGCCCACCTGCGCCTCCACAAGCCAGAACAATATTTGTTGCTCTGTTGACTACAACTATCAACCTGATCTTTGCTCAACCATGGTCACACCCAACATCGGAAATAAGCTTGAGAAGGAAGAGTGTTTGGGGGTGGTTCAG…	543	KUI68358.1	#N/A	#N/A	MQALQAVLLSTLVSLALATNTTVRYFSTKEGCVGNYFQCSNIPIGYCCQASSPWCIYVDCPDCISHGVTAYSLLTHANGECSGDPIQPTCASTSQNNICCSVDYNYQPDLCSTMVTPNIGNKLEKEECLGVVQPDTLVYTDSNGVTNDFHLPNGTFERAVQFANVSGWDGLADFLGQANS	180	13	hypothetical protein VM1G_04622	0.998014	18-19.	ALA-TN.	0.7453	0.84		0	secreted protein
VM1G_03106	chromosome 3	1947118	1947597	+	ATGCAGATCACCGCCACCATCCTCGCCTTCGCCGCCGCTGCCATGGCAGCCCCCTACCAGTGCACCTTCGGGCAGTACATCTGCTCCAAGGATAGCCTCTCCATCCTCCAATGTGACATTAGCGGTCAATGGGTTGAAATCGGCCCCTGCCCCGACGGCAGCAAGTGCTCCAACATCGGAGACATCCCTTACTGCCAGGCCGTCCCTACGAAGCGGAGCGAGCCTCCTTACTGCGCTGCTCCTGGCACTTACAGCTGCACTGCGGATGACAAGGGCATCAATGTCTGCAATGCTCAGAACCAGTTGGTGTTCAACGGTGCTTGCCCTGAGAAGACTCACTGTGATTATCTGAATGGCATTCCGTACTGCCTTGATGATACCGTTAAGGGCTACTGA	396	KUI67941.1	#N/A	#N/A	MQITATILAFAAAAMAAPYQCTFGQYICSKDSLSILQCDISGQWVEIGPCPDGSKCSNIGDIPYCQAVPTKRSEPPYCAAPGTYSCTADDKGINVCNAQNQLVFNGACPEKTHCDYLNGIPYCLDDTVKGY	131	12	hypothetical protein VM1G_03106	0.993884	16-17.	AMA-AP.	0.7292	0.773	0.801	0	secreted protein
VM1G_03541	chromosome 3	3529242	3530027	-	ATGATGCAGACACCAACTACCCCCATTTTCCTCCTCACCCTCCTCCTTACACCCCTAAGCCTCGCCACGGGCTTACCCCCCCTCAGCCCCCGCCGATCCCTCACGCCACCGGCAGAGTGCGACGTGATCCCGACGTGGGAGGTGACGACGTTCAACTGGTTCAACTCGAGCGACAACCTGGACTGCGTGAGCGAGGTGGACGTCCCGGACGTGTGCTTCAACTCGACGCCCTCGGGCGCGCTGGTCGGGTGCGACGGCAACCTCGGGCCCTGCGAGGAGTGCGGCGTGTACGGCTGCGACACGGGGCTGCCCCTGCAGCCGGCGGGGTACGGGCCCCCCGACACCATCAGCATCGACATCCCCTCCGTGCCCGGGTACGAGACGTGCTACGAGTCGAAC…	684	KUI67213.1	#N/A	#N/A	MMQTPTTPIFLLTLLLTPLSLATGLPPLSPRRSLTPPAECDVIPTWEVTTFNWFNSSDNLDCVSEVDVPDVCFNSTPSGALVGCDGNLGPCEECGVYGCDTGLPLQPAGYGPPDTISIDIPSVPGYETCYESNPQGIRRYEVGDGTLICAGVAYHINFVGDSNEAISTGHIDFAPIQSWDCNNGSTITASGSVDFEITCSRDAGNNATCVIPEGETVVIPVLSYTIS	227	12	hypothetical protein VM1G_03541	0.996505	22-23.	SLA-TG.	0.5055	0.895		0	secreted protein
VM1G_07826	chromosome 8	1584670	1585537	-	ATGCAGTTCTCCATCTCTGTTCTCATGGCCGCTCTGGCAATCGGTGCCGTTGCCAGCCCCGCCCCCATGGTCACACCCGCCCCCGAGCCTCGTGACATCCAGCGGCGCTTCGACTTGCCCGCCTCCAAGGGCTCCACCATCCTCAAGGCTGTCAGCACCATCAAGGCCGGCCAGTCCTTCGACGGTGGCATGAAGGTGTTCGACCGTGGCGTCAAGTGTACCGGCCAGGCCGAGGGTGGCACAGCCGGTGCCGTTTTCAAGATCGAGGAGGGCGGTACTCTTAGCAACGTCATCATCGGCCCCAACCAGGTCGATGGTATCCACTGCTATGGTCGCTGCACCCTGAATAACGTCTGGTGGAGCAGCGTCTGCGAGGATGCCTTCACCATCAAGGAGCAG…	777	KUI72195.1	PF03211.8	3.3e-66	MQFSISVLMAALAIGAVASPAPMVTPAPEPRDIQRRFDLPASKGSTILKAVSTIKAGQSFDGGMKVFDRGVKCTGQAEGGTAGAVFKIEEGGTLSNVIIGPNQVDGIHCYGRCTLNNVWWSSVCEDAFTIKEQDAGDTTYIKGGGAYGAEDKVLQHNGAGTLSVSNFVVEDFGKLYRSCGNCKNMYERHVILDGITGTSGKELCGINSNYGDTCVVKSKTLSGVKKVCSTYSGTDNNSKEPKKNNDNKGGCDGKYCVC	258	12	Pectate lyase H	0.990365	18-19.	AVA-SP.	0.593	0.936		0
VM1G_02197	chromosome 2	3278705	3279898	-	ATGAAGTCTTCCGCACTTCTTCTCGCTGCTGGTGCGGCAATCGCACATGCCTCTCCATCCAGGGTTGTCCCCAGGGCTTCCACATGCACCCCCACAGCTGGAGGCAGCAGCTCCACTGACGACGTCCCGGCCATCGAGTCCGCCATCGCTGAATGTGCATCTGGGACCATTGTCATCCCCGCCTCAACGACATACTATGTCAACTCGGCGCTGAGCTTCGCCGGCTGCTCCGGGTGCACGTTCCAAGTCGAGGGTCTCCTGAAGGCCTCCGATGACACCGACTACTGGAACGGCAAGACAGCCATCTTCGAGGCCAAGGACATCGACGGCTTGACCGTCACTTCCAAGACCGGCTCGGGTGTCTTCGACGGCAATGGCCAGGCCTCGTACGACCTCTTC…	1194	KUI66809.1	PF00295.12	5.2e-50	MKSSALLLAAGAAIAHASPSRVVPRASTCTPTAGGSSSTDDVPAIESAIAECASGTIVIPASTTYYVNSALSFAGCSGCTFQVEGLLKASDDTDYWNGKTAIFEAKDIDGLTVTSKTGSGVFDGNGQASYDLFAEDSSYARPTLFYIDGSSNVKVSNLRFKNPPNVFHSSTGGSTNVAYTNIRMDATSKSSNPAKNTDGWDIGDSTYVTINGATVVNDDDCVAFKPGANYVEVYDISCNGSHGISVGSLGKTNTDTVENIYVSGATMINSAKASGIKLYPGGSSHGKGVVSNVTFENFVVDSSDYAFQVQSCYGEDADYCAENPSTGTIKDVVIKGYSGTTSSKYEPAVANIDCPADGTCDITMSSMTVKAPSGSAEYLCANTPSALGVTCTSGASG	397	12	Endo-xylogalacturonan hydrolase A	0.988956	17-18.	AHA-SP.	0.6986	0.711		0
VM1G_03866	chromosome 4	786841	787769	-	ATGAAGGGACTTTCTGTCGTGGCCTTCGCCGCTATCGCATCTCAGGCTCTCGCTAAGCCCCAACCCATGCCTTACAAGCCCGTCAAGGCCTTCTTGTCCGCTCGAGAGATTTTTGGTCTTGACCGCCGTGATACATATGGTTATCATCCGATTCAGTCCATCTGCGGAGCAGGCCCTTCATGCGCTGAAGCTTGCGGCGAGGAGTACCTTCAATGCCCTTCCTCGGATAACCAACTCCACTGCTACAATGTGAAGGCCAATGAGCTCTGCTGTGGGGATGATACCGGAAACTCATGCGAAGATGGCTATTACTGCAGTGGAGATTCCACAGGTCAGACTTGGTGCTGCCCCGAAGGCATGGATCTGGACACCTGCGCCTCCAAATACCAGGTCACCGGA…	846	KUI68619.1	#N/A	#N/A	MKGLSVVAFAAIASQALAKPQPMPYKPVKAFLSAREIFGLDRRDTYGYHPIQSICGAGPSCAEACGEEYLQCPSSDNQLHCYNVKANELCCGDDTGNSCEDGYYCSGDSTGQTWCCPEGMDLDTCASKYQVTGALHSNSAILPTSTTSSASSTSTSVVSSTTPSVSSSVTSSVSSSVPSAVAFPVVSHAVPHVASTVSHVASSATSAASSALAGGVFFDTGNSTAIAISATGALGGATATPTSASGAASATGSSTAKSGASSSSPATFLALVGAAAFAAFF	281	12	hypothetical protein VM1G_03866	0.993509	18-19.	ALA-KP.	0.8653			0
VM1G_06862	chromosome 7	936557	937383	+	ATGAAGCTGACCATCACGACCCTCCTCACAATGGCCGCCGCCGCGGCAGCCCTGAGCGGCAAGGCCACCACAACTCGCTACTACGACGGCTCAGAAGGAGCCTGCGGCTGCGGCACCAGCAGCGGGCTCTACTCCTGGCAGGCAGGGATCTCGACGGACATCTATACCGCAGCCGGGTCGCAGGCGCTCTTCGGCTCGGATGGGAGCACGTGGTGCGGCTCGGGCTGCGGGACCTGTTACAACCTGACCTCGACGGGGAGCTCGGCGTGCAGCTCGTGCGGCACGGGGGGCACGGAGGGTGCGAGCATCATCGTGATGGTGACGAACTTGTGTCCGAATGACGGGAACTCTCAGTGGTGCCCTGATGTTGGGGGAACAAATGAGTATGGGTACAGCTAC…	522	KUI71618.1	PF02015.11	9.4e-17	MKLTITTLLTMAAAAAALSGKATTTRYYDGSEGACGCGTSSGLYSWQAGISTDIYTAAGSQALFGSDGSTWCGSGCGTCYNLTSTGSSACSSCGTGGTEGASIIVMVTNLCPNDGNSQWCPDVGGTNEYGYSYHFDIMAQSEVFGDNVVADFEEVDCPSAASSDYSQCTCASS	173	12	Endoglucanase-5	0.996582	19-20.	ALS-GK.	0.2926	0.799		0
VM1G_06977	chromosome 7	1358437	1359579	-	ATGCAGTCCACCATGATGATCCTCAGCACCCTCCTCGCCGCCGGCGCCCTCGCCTCTCCAGTTGCCCGGGGCAGGCCGCAGATGTGCAACACACCTCCCAAGGGGCCCCCCTTGGACGACTTCGCACCCATCTCGCAGCCCATCGTCACGTCGGCCGACTTCTGCCTGAGGCACTGCCAGGACGAGCCCAACTGCTTCAGCTTCATCTTCGGCCTCCCCTCGTCCGTGGAGGTCCCCATATGTCTGCTCTTCAGCGTTCCGGGGTGGCAGGTGCCCAGCTATGGCGGTGACTTCCATGTCTTCGACAAGGGCTGTGTGGGCGTGCCTACTGGCAGGCCCTCCAGGCATGACCCCTTCGGGGAGCATGGTTCTCCTTGGAGCCCTTGGCCTAGCGACGGG…	1056	KUI71369.1	PF14295.1	0.041	MQSTMMILSTLLAAGALASPVARGRPQMCNTPPKGPPLDDFAPISQPIVTSADFCLRHCQDEPNCFSFIFGLPSSVEVPICLLFSVPGWQVPSYGGDFHVFDKGCVGVPTGRPSRHDPFGEHGSPWSPWPSDGDHGHYHDGKGPSKGPGKGPGSGEHGYPWGPWPSDGDHGHYHDGKGPSKGPGKGPSSGEHGFNDGYHGSNNGPNNGPNNGPNNGPNNGPNNGPNNVHDNGPSNDDHGSNDGAKPIPSHIPSPNQSPPQGGHQQRDAANRCGGPPSGPAGTQPAPMHTHADVASEKACLILCKKTDGCKAVEFGKSSADAAQECWLFNVGAGSLLAPGNGQGFKAFDSGC	351	12	hypothetical protein VM1G_06977	0.992052	18-19.	ALA-SP.	0.4409	0.537		0	secreted protein
VM1G_05434	chromosome 5	2611121	2612543	-	ATGCAAATTCTCCCTCTTCTTAGTTTGTTGCCAGTCGTGCTGGCTTGCACAAACCCTGCATCAGACTCCTGTGCTTCGTACTTGTCTGCCAACGCGGCTACAGCTTCGGCCTTCTGTGCTACATTCACACAGTCCGCCGTAACTGCCACGGCCGAGCTTCCTTCCTGGGCCACATATTGCTCCAACAAGCCAAGTTCCATCTCCAAGGAGTGCACTTGCCTGTACTCTGGGACAGCCGCTGCTACCAGCACGACCAAGGCCTCCACAACACTGAAGACAAGCACTACTGTCACCATAGCGACCTCGACTGGCCCAGCCACAACGGCAACGAGCACTTGTGGCGCCACGGCCAACAATAATCTCGTAGGTTATGCTGCCGGGACGACGGGTGGCGGCAGC…	1104	KUI69373.1	PF00544.14	5.5e-29	MQILPLLSLLPVVLACTNPASDSCASYLSANAATASAFCATFTQSAVTATAELPSWATYCSNKPSSISKECTCLYSGTAAATSTTKASTTLKTSTTVTIATSTGPATTATSTCGATANNNLVGYAAGTTGGGSGTGTTVTTCSDLEAAVLNGGVITISGVLDGCGVIDLLSDTTVIGSGSQSGLTGGGFRIKKQSNVILRNLYLHDAPEKDDLIQLQYATYVWVDHCDLSSDGLVGDKDYYDGLLDISHGSLIGHSDNNGDQDTGYLHVTYHHNYWSNVNSRLPSIRFGTGHVYSSCYEDNPTSGIHSRMGAQVLAEENYFLNTKLAIVTDIDSDEDGYAIDRNNVFVNSTEEISQVGSLTPPYSYT	367	11	putative pectate lyase A	0.987604	15-16.	VLA-CT.	0.458	0.547		0	secreted protein
VM1G_00345	chromosome 1	1485498	1485842	-	ATGAAGTTCCTCCATTGGACCGTCCCCCTCACCACAGTGGTGTTGGCAACGCCTCTGATCCGCTGTGAAACCACCTGTACCCTTCCCTGCGCATCAAACGCTGTCTGCATCGCGGACCCGACTCCTCGCTGTGTTGTCCCTGACGGTGTCTGTGGTGGATTCGCAGGCTTTCAATGCACGAACGAGGACGATTACTGCGTCGACGATCCCAGAGATGACTGTGATCCGAATGCCGGTGGTGCTGATTGTATTGGTATCTGCGTCGTGAGGCCTGCTTGA	279	KUI65650.1	#N/A	#N/A	MKFLHWTVPLTTVVLATPLIRCETTCTLPCASNAVCIADPTPRCVVPDGVCGGFAGFQCTNEDDYCVDDPRDDCDPNAGGADCIGICVVRPA	92	11	hypothetical protein VM1G_00345	0.996932	22-23.	IRC-ET.	0.8007	0.828		0
VM1G_01213	chromosome 1	5101700	5102487	+	ATGCCATCTGCACACAATGTCCTCCTCCTCCTCGTCCTCCTTCTGATGGACACCGTCAGCGCCAACTCCCTCTTGTTCTACAGCTCCGCCGACAACTGCAACATCAGTTCCGATCACATTGGCTGCTATATGCACCCCGCCAACATATGTTGCAACAGCCACGCTCCCTTTTGTGTGAACTTGATGCTTGGCCTTGGCGCCTCTTCCGCCGGAAACGACTATACCCAGTACTTTGTCCACCAGGACAACTGCCACCTGAGCAAGAACGGCGGTAGCTACTGCACCCAGGGTGGCCCCAACAACGCGCCCAGCTGTTGTATTGACATGCCACCTGGTGGGGGAGATGGCGCCACTTGCTCTGGGTTCTGGCTGCATGGTGATACGGGGGCTTCGCCGCAT…	606	KUI65523.1	#N/A	#N/A	MPSAHNVLLLLVLLLMDTVSANSLLFYSSADNCNISSDHIGCYMHPANICCNSHAPFCVNLMLGLGASSAGNDYTQYFVHQDNCHLSKNGGSYCTQGGPNNAPSCCIDMPPGGGDGATCSGFWLHGDTGASPHGWKEGTDANAGCMDPNYMSYNDGSGVKKIFLPNGTFQHALDAYNRNDFSVLAGYKALVEVMGNDTDIV	201	11	hypothetical protein VM1G_01213	0.999441	21-22.	VSA-NS.	0.8774	0.687		0	secreted protein
VM1G_02254	chromosome 2	3484598	3485474	-	ATGGTGTACTCTTCAATTTTCCTTCTTGGCCTCGCCGCCACGACTGCCACAATGGCCCAGGGCCTCGGAGAGATCCCTAATTGCGCATTGGACTGCGTCAACGAATTGATTACCAAGTACACGCCCTGCGCTGACGCCGACATTCCCTGCATCTGCAAGCATCGAAACACACTGCATGAGCGTGGTTTCGACTGCATCGTCACCTCCTGCGGTGTCGAAAAGGCTACGAATGAGGTCTTACCTTGCTTTACTGAATTATGCCGTGCCGCCGGGACTGAAGATGATGCACCTGTGGATGATGGTGCCGTTCAGGATCATGAAGTGGTTGATAGTGGTGAGGAAGGTACGGGTAGGACTGAAGAAGACCAAGATCAGGAAAAGGAGGACTGCCAGGAAGAG…	789	KUI65919.1	PF05730.6	3e-10	MVYSSIFLLGLAATTATMAQGLGEIPNCALDCVNELITKYTPCADADIPCICKHRNTLHERGFDCIVTSCGVEKATNEVLPCFTELCRAAGTEDDAPVDDGAVQDHEVVDSGEEGTGRTEEDQDQEKEDCQEEEQVDQEEGEEEMDESPQVPEDTETPEAAETPEAAETPEAAETPEAAETPEAVETPEAAETPEDQGIPDEGEVLEEAGDEGETATETFNGSSTVAALPSSTYVTTSAGRAFDAPAACFAALTGLAALIVF	262	11	IgA FC receptor	0.997164	21-22.	AQG-LG.	0.4378			0
VM1G_07260	chromosome 7	2213632	2214924	+	ATGAGGCTATCCGTTGCGTCCTCCCTCTCCTTGGCCTCCGCCTTGGTGGCGGCAACTCCTCTCGTTTCGGAAGGGAGCCTGCAGGCTCGTGATGATGTTAACACGTTGACAACAACGGGCTACGACGACATGAAGTACTACGTCCAGTACGCTGCCTCTGCCTACTGCAACAGCAACGACGCTGTCGGGGCACTTGTTACCTGTGAAGATGGCTGCCCTAGTGTCATGGCTAATGGAGCCACGGTGGTCGGTACCTTGCCGAACACGACCACCTTAAACCTGGAGGGTTTTGTGGCAGTCGACACGGTCAGGGAGGAAATAGTCGTCGCCTTCCGTGGTTCTTCATCCTTGCGCAACTGGATAGCGGATCTCGATTTCATAAAGGTATCGTGTGACTAC…	1077	KUI71069.1	PF01764.20	1.2e-37	MRLSVASSLSLASALVAATPLVSEGSLQARDDVNTLTTTGYDDMKYYVQYAASAYCNSNDAVGALVTCEDGCPSVMANGATVVGTLPNTTTLNLEGFVAVDTVREEIVVAFRGSSSLRNWIADLDFIKVSCDYTSDCKVHDGFKDAWDEVSSYCFEYVENAYASYPDYTLVVTGHSLGAAVGTLAAVELRIAGYPCDLYTYGSPRVGNLAFAEFVTAQAGAEYRATHYDDPVPRLPPISAFGYYHTSPEYWLESGPNTDVSYTISEIEICPGYANTSCNAGTDGLDTTAHSYYFQYMGCDTEDDSTFIPFKERRGEGEDGSPLWARDDVSDAELTLRLNNYTAEDIAYTKELGINGLE	358	10	Mono- and diacylglycerol lipase	0.988042	18-19.	VAA-TP.	0.322			0	secreted protein
VM1G_05261	chromosome 5	2015410	2017071	-	ATGAAGCCAATCAAGTTAATGCTTCTTGCTGTTGCACCACTGGTGGCAGGCTATCACTGGAATAAGACATGCATTATTCCTGCAGCTGGCAACGGCAACGACGACGCCCCAGCAATTCGTCGAGCATTTGAGGATTGTAAGCAGAATGGCAATGTAGTCTTCCAGGAGAATACAACCTACAACATCCACACAACGCTGCAGCTACACAATTTGAGCAATGTCCAGGTTGACCTGAGAGGGACTTTACTTTTCTCTACGGATGTTCGCTATTGGATTCAGCATGGCTCATACTACCACTTTCAGAATATTTCCATAGCCATGGAGTTCTCGGGAGAGGACATCACTATTGATGGGCATGATACAGGCGTCATCGATGGACAGGGACAGGTTTGGTACGAC…	1164	KUI69548.1	PF00295.12	1.5e-29	MKPIKLMLLAVAPLVAGYHWNKTCIIPAAGNGNDDAPAIRRAFEDCKQNGNVVFQENTTYNIHTTLQLHNLSNVQVDLRGTLLFSTDVRYWIQHGSYYHFQNISIAMEFSGEDITIDGHDTGVIDGQGQVWYDLALAIGGLYGRPIPFCLRNVKNAVAKNFKILQSGKWNFVMVESKNILANPGNLGNTDGFDTINSDNITILNSFANTGDDCISFKPAGIAIGSLGQYEGEYDLVENITAEDVTLIESRNGAYIKTYMGKATYYPPQGGGNGTGAVRNVLFKNFHIENITASPVLLQQCSHWAGWGVPACAEYPSTGFTFDNITWTNFTGWMNESVGQRTVSLACSPYATCSNFNWSGINIVPANGTATRECTNVEGYDDVCQEAL	387	10	putative exopolygalacturonase X	0.977808	17-18.	VAG-YH.	0.9025	0.581		0	secreted protein
VM1G_02865	chromosome 3	1190025	1190987	-	ATGAGCTCTCTCAGAACAACGGTTCTCATGTCCGTCGCTGGCCTCGCCAGCCTCATTCTGGCTGCTCCTCAGATCCTTCCCCATGCTGCAACCTTAACGACAGTGCCTCCCCTGAGTGGTACCGAGGGTACTATCTCCCCTACTCTCGGTACCGCAATACACGGTGCCCTCAATGACCCTATTCCCACCGAGGCAGCACGTCTTGCCCGTGACGACGAGCGCCTCAACAAGCGTGTCGATGTTGGCCCGGAGTATCTGACCATCCAGATCATCAATTCTTATGGTGACACCATCACTACCTCGCATGCTCACAATGCTGGTAGTCCTACCGCTGTTAGCGGTGCTATTGGACCCGGCATAATGACAAATGGAGAGACTGCCGCCTTCGCTGTTCCTACT…	822	KUI67861.1	#N/A	#N/A	MSSLRTTVLMSVAGLASLILAAPQILPHAATLTTVPPLSGTEGTISPTLGTAIHGALNDPIPTEAARLARDDERLNKRVDVGPEYLTIQIINSYGDTITTSHAHNAGSPTAVSGAIGPGIMTNGETAAFAVPTGWAGNVAINDAGWSITGDDSLLEASYVVADGYDFAVADVDISYVNGFSVAITCECSGTWVAGCNKNLFQLNTCSDNDGENACVNPLRADTSATSATTFFAPCEGAAYTFPNDNAANVWGSCQSGLITCCVGSSCPASILQ	273	10	hypothetical protein VM1G_02865	0.882588	21-22.	ILA-AP.	0.3089	0.513		0	secreted protein
VM1G_00835	chromosome 1	3586560	3587740	-	ATGAAGTCTACACTTATTGCACTTTTGCTTTTGGGCATTGCTGTCACCCAAGATCTCCATGTCAACCATTACGAACAGGGGGGAGATCTCCTCCTGCCGGCAACCGCACCCTCTGGATCTGACAATGCTACCCCAGACGCCGGCAAACGCAGCGAGCCCAGTGCCTGCGTCGAGAAGGTTGGAAATGGACCCCACGTGGATCCTGATACCGACACGGCATTCCTTACCTACCAGGCCTTCTCGCAGGCCGCCACTGCAGCCGCAATCAATCCTCCGGCCGGCTACACCGTAATCTCCGGTTGGGCCAACCTGAATAGCAGCAACAGCGACACTACTGGCTACCTCGGGTACGTCCAATCGGAGTTGACCAGTTACGACCCCCTCGAGTGTTCCAGACTC…	1062	KUI64604.1	#N/A	#N/A	MKSTLIALLLLGIAVTQDLHVNHYEQGGDLLLPATAPSGSDNATPDAGKRSEPSACVEKVGNGPHVDPDTDTAFLTYQAFSQAATAAAINPPAGYTVISGWANLNSSNSDTTGYLGYVQSELTSYDPLECSRLCSNWSGPTTCASFVIYYERDPELVWSTTGTPSPEYCPATASSPSVTLVKCSFYSVPVYSGNATNFGQYWNDFHVVITGSTAFSKMASPVIDGWDGPVDLHDAGLNIPAPPDQYGYLRNEVFSGEYDPATCASHCEAITAYNQAQGSSTQCTSFNAYVLLTNGADGVFTCTYYSQNYGISYATNTGQYDQAGNHYTISNSFAYYLTGSPTPMKKRSLNFFA	353	10	hypothetical protein VM1G_00835	0.989594	16-17.	AVT-QD.	0.7045	0.554		0	secreted protein
VM1G_06422	chromosome 6	2843931	2844801	-	ATGTTCACCAAGATGCATACTACACTCATTTCCCTTCTCACCCTCCTTTCCCTCACAAATGCCCTCCCCAGTGGTCCCCTAGAGACCCCTCCTCCTGCCGTCAACAAGAGGCAGGGCTTCGCCTACCATGCCGAGAAGCTCCCCCACAAGGCTAGAGCCACCAGCGCACCAAGCCACCTCACAATCACTGTAGTCAATAAGATGAGCGAGGCAGTTAGCACCTCCTATGTCGCCAATGGTGGCGCCCCGGCTGTCCTCGCTGGGAATACGGGTGCCGGTACCATGGCCGCCAGCGCAACCGCCTCGATCGTGGCACCATCAGGATGGGCCGGAAACATCGCCGTTGGTCTGGCTAAATACCCCATGAATGGCGACGTATCGCTCCTAGAGGGATCTTTG…	768	KUI70396.1	#N/A	#N/A	MFTKMHTTLISLLTLLSLTNALPSGPLETPPPAVNKRQGFAYHAEKLPHKARATSAPSHLTITVVNKMSEAVSTSYVANGGAPAVLAGNTGAGTMAASATASIVAPSGWAGNIAVGLAKYPMNGDVSLLEGSLMDQGNGYPVVDMDVSYVNGFSVPITCSCNDDNKVLSGCNLDLWKMGSCSGSSGTDDGQGACANPLRPDNSASLTATSFFLPCQGAAFTWPRDDANSNEGCQSGQVTCCVGTDGCPSNPKQAS	255	10	hypothetical protein VM1G_06422	0.993521	21-22.	TNA-LP.	0.8213	0.803		0	secreted protein
VM1G_07537	chromosome 8	505045	505724	-	ATGATGCTCATCAACCCCCTTATCCTCCTCGCCACCGTGGTGGCCGCCATCCCCAATGCCCTTGTCGGCACAACAGCCCTCGAGGCTAACAACAATTGGAAGTACTGCGGTATCTTTGCTACTGGCGACCGCGATGGTGCCAAGCGCCTTGCCAACGACATCGGAAGCTGCACGCCCACCGCTAAGGGTGGTTATGGAACGCAGTGGGAGGTTGTGGGCACCATCTACACCGACCCTCCTTCCAACTCGTCCTGCTTGGGAATCGGCTGCGATGAGAAGACATTCACTGAGGTCTGGGTCTGCAATGATAACACCTACAACATCTTCAAGAACTGCACCGAGATCGCGGACTGGATGAATCGGATCATCGACGAGTGCTGCACCTCGCCTGGTGGCAAG…	519	KUI72096.1	#N/A	#N/A	MMLINPLILLATVVAAIPNALVGTTALEANNNWKYCGIFATGDRDGAKRLANDIGSCTPTAKGGYGTQWEVVGTIYTDPPSNSSCLGIGCDEKTFTEVWVCNDNTYNIFKNCTEIADWMNRIIDECCTSPGGKGISGQYFLGDGTNIDIAWGECKANTYPSDGGPGDGQCLG	172	10	hypothetical protein VM1G_07537	0.985305	16-17.	VAA-IP.	0.2338	0.994		0	secreted protein
VM1G_01476	chromosome 2	814757	815527	+	ATGCGTTCTTTCATCGCCGTGGCCGCGCTCTCTGCGCTCCTCGTTGCTGCTGACAACGCAACCTTCACCATTGACCCTGCCGAGGTCAGCTTGACTCTGAGAGCGTCGTGGTGCAACGGTCAGACTTCAACTTGCAACACTCTTTGCGATTCGGACCCTAACAGCAACTCTTGCGACCCGAACACTCTCGATTTCGACTGCACCTGCCAGAACGGAAGTGCCCCCGGCCTGCAGTACTACACTCAGACCATTGACACCTACGTCTGCCAGCAAGCCTTCACGGACTGCAACCAGGCCAACGCTGGTGATGCGAACGCCCAGAAGAACTGCACCGACACTATCCAGGACAGCTGCGGTACCCTCAACCCCGCCGACTACAGCGCATCTTCCTCTTCCACG…	567	KUI65798.1	#N/A	#N/A	MRSFIAVAALSALLVAADNATFTIDPAEVSLTLRASWCNGQTSTCNTLCDSDPNSNSCDPNTLDFDCTCQNGSAPGLQYYTQTIDTYVCQQAFTDCNQANAGDANAQKNCTDTIQDSCGTLNPADYSASSSSTSSSAAATTATATSSGSASATAASTTTSKAGAAATNFQHIGTGALAAGMGVLAYLL	188	10	hypothetical protein VM1G_01476	0.999578	17-18.	VAA-DN.	0.6866	0.921		0	secreted protein
VM1G_07780	chromosome 8	1436393	1437883	-	ATGATCTCTTCTAAGTTTAGCCCCATGGCGGTGGCCGCCTTTGCGGCTACTGTTCTCGCCTCGCCCGTTGCCGAGCCCGGCCCTGCCGTCACTGCTGCCCCTGACATCAAGAGGGCCACCACTTGTACCTTCTCCGGATCTTCTGGTGCCTCCCTCGCCAGCGTCAGCCAGAAGGACTGCGCCACCATTGTTCTCTCTGCTGTTGCTGTCCCCTCAGGAACAACCCTTAACCTTTCTGACCTGAGCGAAGGGACTCACGTCATCTTCGAGGGTGAGACCACCTGGGGATACGAGGAGTGGGATGGTCCTCTGCTCCAGATCGAGGGTACATCTATCACCATCGAGGGTGCCACCGATGCCTACCTCAACGCCGACGGCTCCCGTTGGTGGGACGGCAAG…	1149	KUI72244.1	PF00295.12	3.9e-92	MISSKFSPMAVAAFAATVLASPVAEPGPAVTAAPDIKRATTCTFSGSSGASLASVSQKDCATIVLSAVAVPSGTTLNLSDLSEGTHVIFEGETTWGYEEWDGPLLQIEGTSITIEGATDAYLNADGSRWWDGKGSNGGKTKPKFFAAHNLVDSTITNLYIQNTPVQAVSIDGADGLTITDMTIDNSDGDTDELGHNTDCFDIGDSSTVTITGANCYNQDDCVAINSGTGITFENGVCSGGHGLSIGSVGGRTDNTVETVTFYNNEIKNSANGIRVKATKGDTGTIKGVTYKEITLSGISDYGILIEQNYDGGDLKGTPTSGIPITDLTIENISGSDAVSSDGYNVVIVCGSSGCSDWTWSDVSVSGGKTYSDCENAPDSVTC	382	10	hypothetical protein VM1G_07780	0.872403	20-21.	VLA-SP.	0.3168	0.802		0
VM1G_02440	chromosome 2	4517304	4518442	-	ATGTTGACCTCCACAACCGCAGCCCACCTCGGGTTGGCATATGGGACGCTTCTCTGGAGTGTCGCCACCGCCCTCACGATACCAGAAGTTCTCGACACCCCCAGCAAAGCCATCACCGGACCGGCGCTCAACTGTTCTGTGCAGGAGCTCGGAACCTTCAACAATCTCCTCAAGGTCCAGGAAGCCCACAACATCTGCTACAATGCTTTCTCTGAGCAGTTCCAAACCACCACCGTGACGGATGTTGTTACCACCACTCTCTCGCAGACCGGGCAGATGGTGACTGTTACTTCGGTTGTGCAGGGAACCACCACCGTGACGGTCGGCCAGGTCATCATTTCCCGGACAACCACCACGACGACGTCCAATACAGGGCCCACTTCCACGTCCACGTCCACG…	1059	KUI66273.1	#N/A	#N/A	MLTSTTAAHLGLAYGTLLWSVATALTIPEVLDTPSKAITGPALNCSVQELGTFNNLLKVQEAHNICYNAFSEQFQTTTVTDVVTTTLSQTGQMVTVTSVVQGTTTVTVGQVIISRTTTTTTSNTGPTSTSTSTSTSTFTSTPISIPTTTPVLIPTTTPVLIPTTTPTSTPTSTPTSTPTSTPTSTPTSTPTSTPTTVPTTVVTSVITTAVPMIGVNAPNGANALYPGYIKPTPVKRNRDEEFVPILGALETAAPEVKSNFCACVMKEQGCCRRYDCDYYDDCECDCTYTSRITETTYIIPTGGNGGGGGGGGGGGGGGGGPTTTVPYTSFSYVFTTSQVGLVTSTSVMVITV	352	10	Myb-like protein J	0.86518	24-25.	ATA-LT.	0.6116			0
VM1G_04692	chromosome 4	3388040	3388632	-	ATGCATATCACCAGCCTCTTCGCAATTCTGGCCGCCCCGGTCATGGTCCTCGCGACTCTCGATCCTGCCACCTCCAACACCAAGGGCTCTTGCCCTAGCACCTACAGCTGCGATGCATCCAAGGTCTCCAACTCCATCCAGGCTGCTGAATGCGCTTACAACACCCGCACCTCTGAAACAGAGACCTTTGCTGTCTTTGTCACGGAGCACAAATATGACGACGTCGAAGGCGCCCCGTATGGTACCTGCAGTGCTTACACATGCACGGCTCCCACGTCTTCTGAGATGGAGACCAACTCCGACTGCTGGACTTTCTTCTGGAGTGATGATGGAGAGTCGAGCGGCGTCGGCACGGACTGCATCAAGGATCCCAGCAGTGGAGAGTGCGGATGTGAGGAC…	441	KUI69068.1	#N/A	#N/A	MHITSLFAILAAPVMVLATLDPATSNTKGSCPSTYSCDASKVSNSIQAAECAYNTRTSETETFAVFVTEHKYDDVEGAPYGTCSAYTCTAPTSSEMETNSDCWTFFWSDDGESSGVGTDCIKDPSSGECGCEDSDGTFIVGSSSCT	146	10	hypothetical protein VM1G_04692	0.993025	18-19.	VLA-TL.	0.6388	0.793		0	secreted protein
VM1G_10247	Un	166078	167099	-	ATGAAGACTCTCACCACCATCCTTACGCTCCTCCTCCTCCCTCTAGGGACCATCCAGACCACTCTGCGCCGCGAAGCCTGCGACACCATAACCTGCGCGCCCCCCTCAGCCGCCCACATCCTAGTCTCACGAGCCTCGACCGAGCCCCAGGGCACAGGCGTCCTAGGGCTCATCGCGGAGGGCATCGCGGCCGCCTGCCCGGGCTCCAACATCGTCGCCAACCCGTACCCGGCCCTACTGAGTCCGTACGTCGAGTCCGAGACGGAAGGGCTCAACAACCTGACGCAGATGGCGCTGTCGTACAGTTCGTGCTGTCCCCCCGCGACCTCGGGGCGGATGGTGTTCCTGGGGTACAGCCAGGGCGCGCAGGTGACGGCGGATTTCTTGTGTGGCCGGAGC…	744	KUI63425.1	PF01083.17	8.3e-32	MKTLTTILTLLLLPLGTIQTTLRREACDTITCAPPSAAHILVSRASTEPQGTGVLGLIAEGIAAACPGSNIVANPYPALLSPYVESETEGLNNLTQMALSYSSCCPPATSGRMVFLGYSQGAQVTADFLCGRSEFGFPDTDGYAAVVADDVAAVVLMGDPSFVKDLPWDRGDASNESYFPRLNNEGCIPVAEKMISYCDAGDYFCDNGTSADALSIHEAYVWKYGVEVVAYVVAQIGSCGIFGTGVW	247	10	Acetylxylan esterase 2	0.990384	20-21.	IQT-TL.	0.4045	0.628		0
VM1G_10535	Un	448808	449944	+	ATGCGTCGTTCCATCCTGTCGTCGATTGCGCTCGCCGCTCTCCTGGAGCACGCCTCAGCTAGAGTCTGGCGTCGAAGCCTCTACAATGAGAGCTCCGCAAACCATACCTGCCAGCTGCAGGAGCCGCTCCTGTCCTGTTCTACCGGGGCACAAGCCGGCCTCGTCGACACATGCTGCGTCGAGACGTTCGGCGGCCTGGTAATGGCAACGCAGCTCTGGAACGTCTACACAGGCTACGAGTCCGAAGGCCAGATCCTGCCCAAGGACTCGTGGACCCTCCACGGGCTCTGGCCGGACTTCTGCAACGGCTCGTACACGCAGTACTGCGATCTAGGCCGCCAATACGACCCGGACCCGTCGCCCAACACCACAACGGGCACCTCATCGGGGACGCCCATC…	987	KUI63637.1	PF00445.13	8.2e-32	MRRSILSSIALAALLEHASARVWRRSLYNESSANHTCQLQEPLLSCSTGAQAGLVDTCCVETFGGLVMATQLWNVYTGYESEGQILPKDSWTLHGLWPDFCNGSYTQYCDLGRQYDPDPSPNTTTGTSSGTPIPAYTGPDIGTFLGPFGKHDLLAYMDKYWVSQGQPNSAFWAHEFSKHATCYSTFDVPCYGPQYVEHEDVVDFFETVVAFYRGLPTWEWLSDAGITPSNTTTYSLSDIRSTLTEGHGAVPYIACSGERYNATEAGAGSLDNGYTQLSEIWYYHHVYGRPQDHDAVPVAANSTGGSLGNCASTPGAIYYYERANGSEA	328	10	Ribonuclease Trv	0.977951	20-21.	ASA-RV.	0.9264	0.533		0
VM1G_12035	Un	477299	477897	-	ATGAAGACCACTGCCTTCTTTGCCTTTATCGGTGCCGCCACCGCCCTCGTCGTTCGCACTCCTGGCATCGCCGGAGGCCTTGGCGGTGCTAACACCCTGATCGAGTACCAGCGATGGTGCCCCGTCTGTGATACTGTCGAGAGGAACCAGGCCTGCATTTCCAAGCGCGCCAGTTGCCAGGGCAGCACCCTTGTAATTGTTGGGCAGTGTTCACCTGAGGATCAGTGCTATCGTACTCCCATGCTTGTGTTCATGTGGCTAATGCAACGCAACAGTGTCCCTGACTCTGCCGCAGAGTGCTCCGAGTACTGCAGTTCCAACTGCCAGCTCTCCTATGTTGCAAACAGCGACTACGGCTACAGCTGCAACACTACCCTTTCCACCCTCTCCATCTAG	396	KUI63920.1	#N/A	#N/A	MKTTAFFAFIGAATALVVRTPGIAGGLGGANTLIEYQRWCPVCDTVERNQACISKRASCQGSTLVIVGQCSPEDQCYRTPMLVFMWLMQRNSVPDSAAECSEYCSSNCQLSYVANSDYGYSCNTTLSTLSI	131	10	hypothetical protein VM1G_12035	0.94231	24-25.	GIA-GG.	0.2936	0.7		0
VM1G_10723	Un	558783	559477	-	ATGAGGCTCATCACATCCATCCTCGCCCTCGCCGCTGGTGCTGGCCTAGTCTCCTCCCAGTGCATCTCATCCATCCCCGAGTGTGCACAGGACTGTCTCCTAAGTGCCGCTTCATCGGTCGGATGCTCAACCACCGACTACAAATGCCAGTGTAGCACTGATAACCAGAGCGCCATCCAACAGGACGCCACTAGCTGTGTCTTGGATGGTTGTGGCCAGAACGTCGCCCTCCAACAAGTGCTTCCTGCGGCCGAAGCCTTTTGCTCCGGCATCAATGCGGGCCAGACGTGCTCAGCGTCCAGCGCCTCGGCCGTGAGTACCACGACGTCTACGGCCGCCTCTTCTGGCGCGAGCTCGTCCCTAAACACCACCCTGTCACCAACCATCAGCCTTACTTCT…	624	KUI63840.1	PF05730.6	2.1e-11	MRLITSILALAAGAGLVSSQCISSIPECAQDCLLSAASSVGCSTTDYKCQCSTDNQSAIQQDATSCVLDGCGQNVALQQVLPAAEAFCSGINAGQTCSASSASAVSTTTSTAASSGASSSLNTTLSPTISLTSSVASANATVTTSLSTTSESSAASSFGSGPGSSGTATAATAATSSSSSAAAVAAVGSAGSIGSLGMMVLGVLAIF	207	10	hypothetical protein VM1G_10723	0.999015	19-20.	VSS-QC.	0.7839			0	secreted protein
VM1G_10982	Un	16312	17046	-	ATGCTGTTTCGCATAGTTCCCCTTCTCTTGGCCTGGGCTATCAGTGTCGCCAAAGCTTCATTGCCGTCGAGCGGTACTGTCTATGTTACACCCCACTCTCAATTCTCTTCATCCATCGGGGTATTGGGCTGCAAGGTTAATACCAACCGAATCGCATACTGGCCTGCCTTTCCAGACTGCACCAACATGTGTATCAAGCTCACCTTTGGGAGCCGCAGCCGGACTATCCTTCATATCGACTCGTCGGGCGGAGCCCACGACATCTCGTTCGATGCGTTCCAGTACCTGGCCTTCGGCTCCTCTGCCACTGCTTCCCCGGCGATACTCAACGCCAACGCCGGCGTAAATATGGACTACGAAATCGTCGATATGTCGCAATGTTCGGACATCATCACCTCG…	735	KUI64226.1	#N/A	#N/A	MLFRIVPLLLAWAISVAKASLPSSGTVYVTPHSQFSSSIGVLGCKVNTNRIAYWPAFPDCTNMCIKLTFGSRSRTILHIDSSGGAHDISFDAFQYLAFGSSATASPAILNANAGVNMDYEIVDMSQCSDIITSETGKMSFIAVSPNQVDSCLDQSGSWLAMNYELRNIADSQCQYGIDEVCTLDEATGTAKCPSGVGTNGNVGLSPAQPVIDYIAPCGVRETAGGAAVVADQCSMVTQTPNPSS	244	10	hypothetical protein VM1G_10982	0.99788	19-20.	AKA-SL.	0.8539	0.707		0	secreted protein
VM1G_11255	Un	4300	5592	-	ATGAGGCTATCCGTTGCGTCCTCCCTCTCCTTGGCCTCCGCCTTGGTGGCGGCAACTCCTCTCGTTTCGGAAGGGAGCCTGCAGGCTCGTGATGATGTTAACACGTTGACAACAACGGGCTACGACGACATGAAGTACTACGTCCAGTACGCTGCCTCTGCCTACTGCAACAGCAACGACGCTGTCGGGGCACTTGTTACCTGTGAAGATGGCTGCCCTAGTGTCATGGCTAATGGAGCCACGGTGGTCGGTACCTTGCCGAACACGACCACCTTAAACCTGGAGGGTTTTGTGGCAGTCGACACGGTCAGGGAGGAAATAGTCGTCGCCTTCCGTGGTTCTTCATCCTTGCGCAACTGGATAGCGGATCTCGATTTCATAAAGGTATCGTGTGACTAC…	1077	KUI64455.1	PF01764.20	1.2e-37	MRLSVASSLSLASALVAATPLVSEGSLQARDDVNTLTTTGYDDMKYYVQYAASAYCNSNDAVGALVTCEDGCPSVMANGATVVGTLPNTTTLNLEGFVAVDTVREEIVVAFRGSSSLRNWIADLDFIKVSCDYTSDCKVHDGFKDAWDEVSSYCFEYVENAYASYPDYTLVVTGHSLGAAVGTLAAVELRIAGYPCDLYTYGSPRVGNLAFAEFVTAQAGAEYRATHYDDPVPRLPPISAFGYYHTSPEYWLESGPNTDVSYTISEIEICPGYANTSCNAGTDGLDTTAHSYYFQYMGCDTEDDSTFIPFKERRGEGEDGSPLWARDDVSDAELTLRLNNYTAEDIAYTKELGINGLE	358	10	Mono- and diacylglycerol lipase	0.988042	18-19.	VAA-TP.	0.322			0	secreted protein
VM1G_09178	chromosome 11	122686	123613	+	ATGCGACTTAATTCCTCCTTGGTCTTTGTCACAGCCGCCTTTGTACTAACGTTCAAGGCCGGCCGGGTGATGGCAGCGGACTGTTCCACAAACTGCACTTCTTCCGGAGCCCACATCATCGTCGCCCGTGAAAGCGGAGCACCGAATGGCGTGAGTGTCATGAACACTGTCGCTGAGGAGGTAGCGACTAGATGTCCTGGGTCTGACATTGCCGGGGTGCCTTACCCGGCTGAGTTCAATCCCTACGTCGAGTCTGAGGGAGAAGGGATCGGCAACCTCACAGAGATGGTGCTGGGCTATCAGGGCTGTTGTCCCGGCTCCCAGGTTGTCTTGATGGGCTACTCTCAGGGCGCCCAAGTCACCGCAGATTTCCTCTGCGGCAACTCCGAAACTGGCTTT…	762	KUI73749.1	PF01083.17	8.3e-35	MRLNSSLVFVTAAFVLTFKAGRVMAADCSTNCTSSGAHIIVARESGAPNGVSVMNTVAEEVATRCPGSDIAGVPYPAEFNPYVESEGEGIGNLTEMVLGYQGCCPGSQVVLMGYSQGAQVTADFLCGNSETGFPETEAYASSVTDIVAAIVLMGDPSFVVGLPWDNGTADNVSYFPRLNTSACDPVADRSKHFPRKIWNYTEGLGVDLLVVISYCDANDYYCDSGTSIVVHANYVTKYHSEATDFVVELLGGC	253	10	Acetylxylan esterase 2	0.993417	25-26.	VMA-AD.	0.9222	0.765		0	secreted protein
VM1G_09377	chromosome 11	894017	894711	+	ATGTCAAAGACGAAAGTAACCCATGTTCTCGGCCTTCTAGGCAGTCTCTTGATCGGTCGAGCCGCCGCGAGCTCCGGCTTCAGCAAGTCCTGCGACGAGATCATCGTGGGATCCGACGGTTCTACAGTCGAGGCTAAATGTGTAACGACATCTTCCATGGGTCCACCGTGGGTTTGTACAAAGCTTGACCTCAATCAGTGCCTGGGCAACTATGCTGGGAGACTGACTCCAAAGGATGGTGGGGATTTTACACAGACGTGTGAGTCTTGCGGAGAGGCCGACTCGCTCATCATCGGTTGCCAATGCTGGACGGGCGCGTACTCCTCCGATGGCTCGAAGGTATACCACTACTCGGAATATGATCTGGATGATGTCGTGGGCAATTCAGATGGCTACCTG…	444	KUI73997.1	PF08881.5	4.5e-11	MSKTKVTHVLGLLGSLLIGRAAASSGFSKSCDEIIVGSDGSTVEAKCVTTSSMGPPWVCTKLDLNQCLGNYAGRLTPKDGGDFTQTCESCGEADSLIIGCQCWTGAYSSDGSKVYHYSEYDLDDVVGNSDGYLECFGNIAPKSSGCS	147	10	hypothetical protein VM1G_09377	0.980795	23-24.	AAA-SS.	0.7767	0.961		0	secreted protein
VM1G_09575	chromosome 11	1577242	1578345	-	ATGCACAAACCCACCACCCTCCTCGCAGCCCTCCTCATGGGACACACAACCGCCCACATGGAGATGAAATCCCCCGCGCCCCTGAGAAGCAAATACAACGCGCACACGGACCCGTCCAGGATAGACTACTCCATGACCAACCCGCTCCGGCGCGACGGGTCCGACTTCCCCTGCAAGGGCTACCACGCGCTCCTGGGCACGGCGGCAGGCCGGCCCAGCGCCGCGCTGGGGGCCGGCGCGCGGCACAGCGTGACGGTCGTGGGCGGGGCCGTCCACGGCGGCGGGTCGTGCCAGGTCTCGCTGTCGACGGACGGCGCGCGCACCTTCACCGTGCTCAGGAGCATCATCGGGGGCTGCCCGTCCTCCACGGCCGCCGAGATCGGCTTCACCGTGCCGCCT…	1104	KUI73663.1	#N/A	#N/A	MHKPTTLLAALLMGHTTAHMEMKSPAPLRSKYNAHTDPSRIDYSMTNPLRRDGSDFPCKGYHALLGTAAGRPSAALGAGARHSVTVVGGAVHGGGSCQVSLSTDGARTFTVLRSIIGGCPSSTAAEIGFTVPPDVPAGEAVLAWSWHNRIGNREMYMNCAAVKLTGGGGKNNGVAFSALPKLFVANVGNGCSVAEGGDVVYPDPGVDVVEQSTNPLTPSGDCGSSSTSAYVGSGHPDHPDHSDHSEHHGPDHPRQSSSSSPIQQQPTTLTRVKVSPSSGPHPESGSSSGSGPIPGGRKSSSSSSSSSGNSTPGTPCADEGAWDCLAGGDAYQRCASGQWSVVMPVAPGTVCVPGVGSTLDTRVARVF	367	10	hypothetical protein VM1G_09575	0.954808	18-19.	TTA-HM.	0.6793			0
VM1G_02674	chromosome 3	387586	388748	-	ATGCTCGCCACTATCCCAGCCGTCGTCATCGCCGCAGCCACCTTCTTGGGCGCGGCTCAAGGCTGCTCTGTTGTTTCCGGTGTCAAAGTCACCTACTACGGTGCCCCCGACAACGACCCGCCAGGTGATGCCACGGCCTACGACTGCGGAGGGCGCAACTATCACGCCGGCGGTGTAGGCACATACGCCAATCCCCTGACCTTTGCCACCGCCCCCGGCGAGTACAATGAGTGCGAGATCGTATACCTCCCTTACATGAAGAAGTATGTCCGGATGGAGGATTATTGCGAGGCTTGTTACGAGGACTACGAGTCCGGCATAAAGCACATCGATATCTGGACGGGCAGCAGTACTTCGGGTGGTGATGCGCAAATCCAGTGTGAGGATGACCTCACGCCG…	717	KUI67308.1	#N/A	#N/A	MLATIPAVVIAAATFLGAAQGCSVVSGVKVTYYGAPDNDPPGDATAYDCGGRNYHAGGVGTYANPLTFATAPGEYNECEIVYLPYMKKYVRMEDYCEACYEDYESGIKHIDIWTGSSTSGGDAQIQCEDDLTPDNVQSVIRSPATTLAVNTAALWDGTTCHTEDVYPTYKVSSSERLRILISSLNTRRFYTHLEAILHHRCDYNLNLNLNLNCGHIDSHLPDWLLLVGALRRLLLQDI	238	9	hypothetical protein VM1G_02674	0.97057	21-22.	AQG-CS.	0.6809	0.704		0	secreted protein
VM1G_02879	chromosome 3	1231544	1232172	+	ATGCAAGCCATTTCTATCACAATCCTCCTCCTCGCAGCCGCCGCCTGCCACGTCGTCGCCACCTTCACCTCAGCCTGCAGCGTATGGTACGTCCACGGGCACGAGACCCTGACGACCGAATGCCAGACCTGGGATCCAGTCAAGGGAAAGATCCTCACGAACCTCGATCTCAACAATTGCATTGGCGTCGACACTGGGTCCAATGCCATGGTCTGGATGACCGGAGGCAACGCTTTCACCATCCACTGCAGGAATTGTAGCCTGCAAAACTCCGAGGTCGTCATGCAGTGCGAGTGCATCGATCCGCAGACGGGTAACAAGACTTCTTCTTCCATCAACCTCGATGATGGCATCACCAATCAGCACGATGGTTCACTGACGTGCCCATGA	390	KUI67552.1	PF08881.5	1.2e-13	MQAISITILLLAAAACHVVATFTSACSVWYVHGHETLTTECQTWDPVKGKILTNLDLNNCIGVDTGSNAMVWMTGGNAFTIHCRNCSLQNSEVVMQCECIDPQTGNKTSSSINLDDGITNQHDGSLTCP	129	9	hypothetical protein VM1G_02879	0.988116	20-21.	VVA-TF.	0.5108	0.922	0.625	0	secreted protein
VM1G_02881	chromosome 3	1234953	1235581	+	ATGCAAGCCATTTCTATCACAATCCTCCTCCTCGCAGCCGCCGCCTGCCACGTCGTCGCCACCTTCACCTCAGCCTGCAGCGTATGGTACGTCCACGGGCACGAGACCCTGACGACCGAATGCCAGACCTGGGATCCAGTCAAGGGAAAGATCCTCACGAACCTCGATCTCAACAATTGCATTGGCGTCGACACTGGGTCCAATGCCATGGTCTGGATGACCGGAGGCAACGCTTTCACCATCCACTGCAGGAATTGTAGCCTGCAAAACTCCGAGGTCGTCATGCAGTGCGAGTGCATCGATCCGCAGACGGGTAACAAGACTTCTTCTTCCATCAACCTCGATGATGGCATCACCAATCAGCACGATGGTTCACTGACGTGCCCATGA	390	KUI67167.1	PF08881.5	1.2e-13	MQAISITILLLAAAACHVVATFTSACSVWYVHGHETLTTECQTWDPVKGKILTNLDLNNCIGVDTGSNAMVWMTGGNAFTIHCRNCSLQNSEVVMQCECIDPQTGNKTSSSINLDDGITNQHDGSLTCP	129	9	hypothetical protein VM1G_02881	0.988116	20-21.	VVA-TF.	0.5108	0.922	0.625	0	secreted protein
VM1G_00119	chromosome 1	586020	587402	+	ATGATGCCAACAGTGTCCTCCACTGCCTTGGTCCTGGCTGCCCTGGCCACGTCCATCCTGGCGAGTCCTGCTCCGGCCGCTGCCCCGGCGCCTACTCCGGCCCCTAACCCAGCAGATGTTGCCAGGGCCATCGAGGAGCGGGCTGCGACGTGCACGTTCTCCGGCAGCCTTGGGTACTCTTCGGCCTCCAAGTCCAAGGCGTCGTGCTCCACCATCATCCTCGACAGTCTCACCGTTCCCGGCGGTGTCACCCTTGACATGACCGATCTGGCAGACGGAACCGTCGTCATCTTCGAGGGAACCACCACGTTCGGGTACAAGGAGTGGGAGGGCCCGCTCTTTGCCGTCAGTGGCAAGAACGTCAAGGTGGCCGGAGAATCGACTACCGGCACTATCTTG…	1182	KUI65491.1	PF00295.12	6.7e-94	MMPTVSSTALVLAALATSILASPAPAAAPAPTPAPNPADVARAIEERAATCTFSGSLGYSSASKSKASCSTIILDSLTVPGGVTLDMTDLADGTVVIFEGTTTFGYKEWEGPLFAVSGKNVKVAGESTTGTILDGQGAKYWDGKGSNGGVTKPKFFQAHDLTDSLIETFTILNPPVQVFSINGVENLEVAYVTIDASDGDSGDLGHNTDGFDIGSSDTVIIEHATVYNQDDCVAINSGSNIIFRNGYCSGGHGLSIGSVGGRSNNTVSGVTFETSTVIDSDNGLRIKCTEGDTGTVNGITYDDITLSGINKYGILIEQNYKGGDLKGDPTSGIPITNLIMKNIDGSGAVSSSGYDVAIVCGSGACSSWTWSDVTVTGGKSYGSCENVPSVASC	393	9	hypothetical protein VM1G_00119	0.983352	21-22.	ILA-SP.	0.2868	0.664		0	secreted protein
VM1G_02968	chromosome 3	1487828	1489099	+	ATGATGTCGCCGATTTGGTGGCTTTTGGCCGCTCTTACTCTCACTTGCAAGGCTCACAAGGCCGGAATCGCGAGAAACCAAAATGATACGAACACAAGTGGTAGTGTTTCTGGTGTTTACCAGCTTTCAGATTTATACAACTCTACAAACTTCTTCGACAAGTTCCACTTCAACGAGAGCATCACCGGCACTGCGGAGTATACCGACGTTGACAAAACCAGCGGGTTCGTTCTCTACCAAAGCCAATCTGAGGCTGAGCGTCTCGGACTCATCCAGACTGTGGGGGACGTTTCGCAAATCAAAGTCGAAGCCAACACAGCTATATCAGACCCAACAGGCTACGGAAGAAAGAGTGTGAAGATACAGAGTCACGCGACGTACAACCACGGCCTCTTCATC…	1071	KUI67187.1	PF00722.16	1.1e-08	MMSPIWWLLAALTLTCKAHKAGIARNQNDTNTSGSVSGVYQLSDLYNSTNFFDKFHFNESITGTAEYTDVDKTSGFVLYQSQSEAERLGLIQTVGDVSQIKVEANTAISDPTGYGRKSVKIQSHATYNHGLFITDFSHLPPPLCGVWPAFWMSGADWPTAGEIDIYEQWNTYKFNRQTLHTTYNTTVGNCTFNTTSTLGLNNYDMTNYIYSDVCDVYASDNVGCSSWDYEGPYGSAEGGVYALEWTSEYIKMWAWHPEQVPSDVIQRAPDPSTWGMPGLIAGGSLCDIDRAFQNQSIVFNIDLCGVTAGEGSEWASECAEKTGYNTCQRYVAANPGAFEEAWFGVRSIAVYNLQQE	356	9	hypothetical protein VM1G_02968	0.995974	18-19.	CKA-HK.	0.8267			0	secreted protein
VM1G_03039	chromosome 3	1733189	1733965	+	ATGATAAACGCGAGCCGCTTTCCCCTCTCATTGGCCCTGGGCCTGGCCACTCTCTTTTCCATCGCGCCTGCAGATGGCACTGGCGCATGGGTGACACCGCACGATAGCTACTCATCTTCGGTCGGCGTGCTCGGATGCAAGATCAACACGAACCGGGTGGCCTACTGGCCCTTTGCCGTGGACTGCAACAACATCTGTGTCGAGCTCAGCTACGGTGATCGGTCCGTCCATCTGCTCCGGATAGACCAGTCCGGCGGCGCCTACGATGTCAGCTACGACGCATGGAACTACCTGCAGACGGGCAAGTCCGCAACCAAAGACCCCATCGCCGGCGGTGCCGTGGCCATGACTTACGAGAACGCATCCGCGTCGGACTGCAAGGACCTGATCCACACGGAC…	777	KUI67668.1	PF07249.7	0.00019	MINASRFPLSLALGLATLFSIAPADGTGAWVTPHDSYSSSVGVLGCKINTNRVAYWPFAVDCNNICVELSYGDRSVHLLRIDQSGGAYDVSYDAWNYLQTGKSATKDPIAGGAVAMTYENASASDCKDLIHTDGLPLSAANSMNYLASCLEETDSWVGQNYVLFNIDDPVCSLGYDEKCTLDWAAGQNQATCSHTLGSQAELTKDPVYNIQYPTGKKVLASTGTAAKSDAGSLGRDLMGGRSRWAFILVCFMGTLLLD	258	9	hypothetical protein VM1G_03039	0.992295	26-27.	ADG-TG.	0.6243	0.626		0	secreted protein
VM1G_03480	chromosome 3	3333953	3335087	-	ATGAAGTCCGCCGTCATTATCGTCAGCGCCCTCCTCGGTGCCGTTTGCGCCCAGGACATCAGCTCTCTTCCCGCCTGCGGTCAAGTTTGTGTCAACAACATGCTTGGCCAGCAGACTGAACTGGGTTGCCCCACCAATGGAGGCGCCGTAAACGCCACCTGCCTGTGCTCCAACGTCCAGTTCAGCTACGGTCTTCGCGACTGTTCCAACGAGGCCTGCGGCACTGATGTTGCATCCTCTGTCCTGGCGTTCGGTGTCGCCTACTGTTCGTCCGTTGGTGTCGTTATCCCCACCACTGTTGCTACGGATGTTTCCGCCTCTGCTACTACCACGGCGGGTGCGAGTGGCACTGGTGCTGCCGGTGCTGGCTCTTCAAGTGCCATCACCACCGAGTCCTTT…	807	KUI67365.1	PF05730.6	1.3e-09	MKSAVIIVSALLGAVCAQDISSLPACGQVCVNNMLGQQTELGCPTNGGAVNATCLCSNVQFSYGLRDCSNEACGTDVASSVLAFGVAYCSSVGVVIPTTVATDVSASATTTAGASGTGAAGAGSSSAITTESFATTITSGGSTITTSGLTTIYGVGTGAAASASSAASGASGSASSIGASASNQASSIASAAASSASSVAKSASGAASSAGSSASAAGSAVGSAASSAGSAVSSAASGATSSSAGFAPQMTAAPIGFLAAAGVAAMLL	268	9	hypothetical protein VM1G_03480	0.999472	17-18.	VCA-QD.	0.6541			0	secreted protein
VM1G_01234	chromosome 1	5190091	5191265	+	ATGTTTTCGCCCTCGATCAAATCCGCCATTCTTGGCATTCTGTCTCTCCCTTGTCTAGCCGGCGCCTTGTCTCTTCCTCGTCGAGATGACAACAGCACATGCACTTCGCTGAACCAAAGGAAGGCTTGGCACACCCTTACCGATGATGAGAAGGCAGAGTACCTCCGCGCGGAAAAGTGCCTGATGTCCCAGCCAACCCAGCTCAGCATCGAAGGTGCCAAGAATCGCTGGGACGAACTCCAATGGGCGCATATCGTCCAGTCCAACGATGTTCATGGGGTTGGCCAGTTCCTTCCCTGGCATCGATACTACGTGCGCGCCCACGAAGCCCTCCTGCAGCAGGAGTGCAACTACACCGGAGCTCAGCCGTACTGGGACGAGCAGCGGGATGCTGATGCC…	1035	KUI65565.1	PF00264.15	6.6e-35	MFSPSIKSAILGILSLPCLAGALSLPRRDDNSTCTSLNQRKAWHTLTDDEKAEYLRAEKCLMSQPTQLSIEGAKNRWDELQWAHIVQSNDVHGVGQFLPWHRYYVRAHEALLQQECNYTGAQPYWDEQRDADAGPIEDASVWGTGDLSFGTGGREGDGCVVDGPFANTTLRLDMDWGVANYDEYCLSRNFNHTYWAWANSTYADECYAMKNYEDAWECYIVKPHSSAHLAVSGTMKLASASPGDPLFFLHHTNLDRLWWIWQQADLSSRLKEMSGRNVPTTSDLESNDWLFPSDSVLDYDGDTANVTTMDHVLWVVDLLPNVTVADVMDIRADVICAEYIEAED	344	9	Tyrosinase	0.843477	22-23.	AGA-LS.	0.329			0
VM1G_09972	chromosome 12	1089345	1090522	-	ATGCTGGTCATGTTGAACTTCAAGAATATTGCGCTTATGTGCGCCCTTGGGCTGGTCGAGGCCGGGGCTCATGGTGCACATGAACCCCATAGCCACAACCATACCAAGGGCTTTGCTGCGCGGAATCTTGTTACGGTCCAGTCAATATACAATAATACTATCTACCCAAACAACGTCGCAGTCATCCAGTCTCAAGGACAATCCATACCCGGTCTCTTCGCTGAAGAGGCGGCGGGTCGGATCACTCCCCTCGGGAACTTCACAGGCTTTCAAGACTCGATCGAGTACTTCTTCGGACTCGCACCAGTTCCACAGGCCACCGGCGAGGGGATTTTCGAGGCCGACGTGGTAGCCTTCAGCTCCGAATGCCCCGAGGTCGCGTCGAGCGTGGTGTACCTG…	912	KUI74303.1	#N/A	#N/A	MLVMLNFKNIALMCALGLVEAGAHGAHEPHSHNHTKGFAARNLVTVQSIYNNTIYPNNVAVIQSQGQSIPGLFAEEAAGRITPLGNFTGFQDSIEYFFGLAPVPQATGEGIFEADVVAFSSECPEVASSVVYLKVGQVNNVTGGLLPGAEAGVSILKQIAFWRFDASGAVLNYEAWIPTLQLWNQVSTGVNNQDPAVQHVQITQALCPAIQQNCIGADQQYSDIDDCTSQLSNKTYGTFDEVWGDNIVCRQIHVVLTTIRPDVHCPHVGPTGGSKCVDIDYRVDYFDDEQLLGIANPFLCSTY	303	9	hypothetical protein VM1G_09972	0.957148	21-22.	VEA-GA.	0.3951			0
VM1G_01743	chromosome 2	1613373	1614446	+	ATGCCTTCAATTTTCAACACCGCTTGCGCTCTGCTTTCTGCTGTGCAGTTGGCAGCAGCCGTTACATACACCCTCCAGGACAATTACGACAAGACGAACTTTTTTGAGGAATTCGAGTTCTTCAGCGACGCTGACCCGACAAATGGCTTCGTACAATATCAAGACGCCGCCAGTGCCAGCTCCCAGGGCCTTGCTGGTTATGACCAAGGGGGCATTTACCTGGGTAGCGACTACAAGACGATGAACCCGGCAAATGGGCGTGCCAGTACCCGAGTGTACAGCAAGAAGACCTACAACCAGATGCTAATGGTTGCCGACGTCGTCCACATGCCTGTTGGATGCGGCACATGGCCGGCTCTCTGGTCCTACGGTCCAGAGTGGCCAAACATGGGTGAGATC…	1074	KUI66282.1	#N/A	#N/A	MPSIFNTACALLSAVQLAAAVTYTLQDNYDKTNFFEEFEFFSDADPTNGFVQYQDAASASSQGLAGYDQGGIYLGSDYKTMNPANGRASTRVYSKKTYNQMLMVADVVHMPVGCGTWPALWSYGPEWPNMGEIDIIEGVNSQRSNTITLHTSATCDMAQGKSIGSTKFSDTTDCSAGNGGTGCPQTTTSPNNFGTGLNAGGGGIYAMLWDSDAISVYHFPRNSTMANTLSSSSSTIDTSSFGTPLATFVGGSGCDISEKFSQHQITINTDFCGGWAGNSAVWDADSECAAKASTCEEYVANNPEAFVDAYWLFNSIKVYTASGSSTSATASGSAPLVSATASFDVYGKKRRGMPFMA	357	9	hypothetical protein VM1G_01743	0.880954	20-21.	AAA-VT.	0.677	0.577		0	secreted protein
VM1G_09712	chromosome 12	228414	229500	-	ATGAAGTTCAACCTGTGCACTGTCGTGGTTGCTGCCATGGCCCTGGGCGTCACTGCCCGTCCTGCCACCGAGAACCTCAAGGCCAAGTCCGTTGAGGTCCGCCACGCGGGCAAGGGCATGGTCGGTGGCCTCTATGCCTCCGCTACAAAGACATCTGGCAGCTCTGGATCCACTGCCACAGGCTCGGGTTCCTCTACGACCACTGGAACCGTCAACGGTCCGAACGCTTCCTCAGGTGGCTCACTCCCCGCCTCTTCCGGCACCTCCGCTCTGTCCGCGGTCCAGACCATCGCTGCCGGCGAGTCCTTCGACGGTGGCATGGTGATGTACGACCGTGGTGTTTCCTGCACCGGCCAGGACGAGGGCGGTGACTCCGATGCCGTTTTCCAGATCGAGGAT…	915	KUI74265.1	PF03211.8	1.9e-63	MKFNLCTVVVAAMALGVTARPATENLKAKSVEVRHAGKGMVGGLYASATKTSGSSGSTATGSGSSTTTGTVNGPNASSGGSLPASSGTSALSAVQTIAAGESFDGGMVMYDRGVSCTGQDEGGDSDAVFQIEDGGSLSNVIIGPNQIEGVHCQGACTLTNVWWSAVCEDAFTVKNQDAGETTKISGGGAFGADDKVIQHNGAGTIAISDFTVEDFGKLYRSCGNCDSMYERHITIDGVTATSGKLLAGINSNYGDTATITNTVTTDVDEICEQFEGNETGEEPTSISTGADGKYCIYGSDVTSA	304	9	Pectate lyase H	0.992862	19-20.	VTA-RP.	0.7878	0.853		0
VM1G_09734	chromosome 12	292878	293303	-	ATGCATCCCAAAATCTTCATCTCCGGTCTGATAGCCGTCGTCTCTATCACAACCGCCGCCGCCCAAAAATGTGGCTCCAATGCCATCCCACTCTTGTCGCGATGTGGTAACGGTTCAGGCCTTGAATTGGGAAGGATGGCTTGCGATAGCACCTGCAACAACATTGTCCACTGCTACAGGGGCTATGCCGAACAGGTGAATCAATGTTATCCGGGACGTTGCATCTACAACGAGAAGACCTTGTCGCCGTTCTGCATCTACAACGAGAAGACCTTGTCGCCGTTCTGCATCCGAATGGAGCACCGTCCTAAGGAGGTGGTTGGGTAA	327	KUI74247.1	#N/A	#N/A	MHPKIFISGLIAVVSITTAAAQKCGSNAIPLLSRCGNGSGLELGRMACDSTCNNIVHCYRGYAEQVNQCYPGRCIYNEKTLSPFCIYNEKTLSPFCIRMEHRPKEVVG	108	9	hypothetical protein VM1G_09734	0.998595	21-22.	AAA-QK.	0.7845	0.884	0.853	0
VM1G_08430	chromosome 9	1144265	1145546	+	ATGGCTTTCAAATCTGTACTCATCGCGGCTGCCCTGGTGGCTTCTGCCTTTGCCACTCCTGCCCCCATGGTCACTCCCGCTCCTCGCGCTGAGGATGTCGCCAAGAGAGCTTCCAGCTGCACTTTCTCCGGTGCTAACGGTTACGCCTCGGCCAGCAAGTCCCAGGCTTCTTGCGCCACCATCGTTCTCAACAACGTTGCCGTTCCCTCTGGAGTCACCCTGGACTTGTCCGACCTGAACGATGGCACCAAGGTCATCTTCGAGGGCGAGACCACCTGGGGCTACAAGGAGTGGGCTGGTCCTCTTCTGCAGATCAAGGGCACCGACATCACCATCGAGGGTGCTAGCGGCCACAAGCTGAACGCCAACGGTGACAAGTGGTGGGATGGCAAGGGCTCT…	1143	KUI72794.1	PF00295.12	1.6e-98	MAFKSVLIAAALVASAFATPAPMVTPAPRAEDVAKRASSCTFSGANGYASASKSQASCATIVLNNVAVPSGVTLDLSDLNDGTKVIFEGETTWGYKEWAGPLLQIKGTDITIEGASGHKLNANGDKWWDGKGSNGGKTKPKFFYAHSLKNSNINNLNIKNTPEQAVSINGCEDLTVTDMTINNLDGDSMGGHNTDGFDISESTGVTITGAKVYNQDDCVAINSGKSITFENGLCSGGHGLSIGSVGGRSDNTVETVTFSGSTVQSSVNGVRIKAKSGETGSISGITYKDITLKDISKYGILIEQNYDGGDLDGKITTGIPITGVTMSGITGTGAVDSDGYNVAIACGSGSCSNWTWSGVSVTGGKTYSCSNVPSSASCSA	380	9	hypothetical protein VM1G_08430	0.99005	18-19.	AFA-TP.	0.5511	0.749		0	secreted protein
VM1G_07070	chromosome 7	1636672	1637920	-	ATGTACTTCTTGCAAAAACTTACGGCGCTGCTCAGCGTCGGGCTTTGCCTGATTGGCTTCTCCGATGCCTGGTATAATCCCATCCGGAACCCCGGGGGCTCGGATCCCTTTCTTGTCTATACTGGAGGTTATTACTATCTTTTGACAACAACATGGACCGATGTCGAGATTACTCGGGCGACTACCATCGCCGGCCTTGAGACAGCCACAAAGAAGGCTGTCTACTCCACGACCACGGCATCGCGGTGCTGCAATGTCTGGTCTCCTGAAGTCCACTATCTGGGCAGTAACTGGTATATATATTACACAGCAGGCGATTCTGCGGATCTAGGCGGCCAACGAATTAATGTTCTCAAGGGCGGGAGCACCCCATGGGACGACTTCACATATGTCGGCGAG…	987	KUI71083.1	PF04616.9	8.2e-38	MYFLQKLTALLSVGLCLIGFSDAWYNPIRNPGGSDPFLVYTGGYYYLLTTTWTDVEITRATTIAGLETATKKAVYSTTTASRCCNVWSPEVHYLGSNWYIYYTAGDSADLGGQRINVLKGGSTPWDDFTYVGEMTSEWSIDASVLRFNDYGDWLMFSCFHDVTYQSLCMQKLSSSYTTLTGDIYVISQPTESFETNGTPVNEAPAALYFNGVTYISYAASYCWTADYCIGLLTWDGTTNPAEASAWSKHDGCVFSSANGNYGTGSNGFFQSPDGTQTWLVYHATSDSAGACDNTRYTMVQLLGSHSDGSPNFGEPVAFTHAYSEPSGE	328	9	Extracellular exo-alpha-(1->5)-L-arabinofuranosidase	0.959181	23-24.	SDA-WY.	0.8707	0.553		0	secreted protein
VM1G_05042	chromosome 5	1170180	1170757	-	ATGATGAAGAGCACTATTGCCGTTATGACCTCTGCCCTCTTGGCCCTCGCCATGGCCCATCCTGCTACCTCCCCGGAGTACGACCTCATCGTGCCCCGGGTGAACGAGAACGGCACGAACATCACGACCGTGGACGAGCCCATCCCCGTCTTCAAGCTGCCTTGTGACTGTCCTGCAGCGATCTGCAACCCGATGATGAACGCAAAGAGCATATGCGAGTGCAAGGCCTCTGCCGCACAAGCATGCTACATCAAGTCGGCTGGGGGCTGTGCGATGCCCAAGGTAGATGTGAGTAACATCTGGTCTCCCTCTTTTTTCGAAGAAATTAAAGGCTGCGGCTCTTTTGGTGCTGACGATGAGGGTAGGCCTGCTGAGCGACCACATTTCGGGGGCGGGGGC…	516	KUI69385.1	#N/A	#N/A	MMKSTIAVMTSALLALAMAHPATSPEYDLIVPRVNENGTNITTVDEPIPVFKLPCDCPAAICNPMMNAKSICECKASAAQACYIKSAGGCAMPKVDVSNIWSPSFFEEIKGCGSFGADDEGRPAERPHFGGGGGREIGLACLQGLALHVWDGVTTSSGSKESDLETISSEV	171	9	hypothetical protein VM1G_05042	0.995856	19-20.	AMA-HP.	0.4525			0
VM1G_05305	chromosome 5	2190922	2191539	+	ATGAAATCGCCCATCATGCACTTCATAACCACCCTTGCCTCAGCGGCTGTCTTGATCGCCTCCACCGCCGCCCAGAGCACCACCACCACTGGCTCAGCAGCACCCACAACCACCGGCGACCTCGGCAGCCTCGTCAGTCAGCTCCCCGAGTGCGCATTGGGCTGCCTGAATACTGCCGCCACAGATATTGGCTGCGAGGCCTCGGACCTCACCTGTCTCTGCTCCAAGTCCTCCCAGCTCGTCAGCTCCATTGGCCCCTGCATTTTGTTCTCGAGCGGGTGCTCTTCCGATCAGCGTGACCAGATCTCCTCTCTTGCAAACGACCTCTGCACCGACGTCAACGCTTCCAACTCCACCGAAATCGCCTCCGCCTCGAACTACATTACTTCTGCCTTGGCC…	525	KUI69524.1	PF05730.6	5.8e-11	MKSPIMHFITTLASAAVLIASTAAQSTTTTGSAAPTTTGDLGSLVSQLPECALGCLNTAATDIGCEASDLTCLCSKSSQLVSSIGPCILFSSGCSSDQRDQISSLANDLCTDVNASNSTEIASASNYITSALATATSVSTSSSSASGNAAARTDYPIAGMGIMGAAAALAALAL	174	8	putative GPI-anchored protein 7	0.988822	24-25.	TAA-QS.	0.5025			0	secreted protein
VM1G_05329	chromosome 5	2252439	2252910	+	ATGCAGTTCACCAGCGCTATCATCCTCTCCATCATGGCCTCGCTTGCCATTGCCTCCCCTCTCGACACCCGCGGTGGAAAGGGCGGCGGCAGCTCTTACACCCCTTGCGGTAGCTCCGTTCTGCTCGACAGCCAGGCAGTGTGCTGCTCTGCTGATGTCGGTGGCATCGCTGCCCTCACCTGCGCCACTGTCTCCGAGACCCCAGAAAGCGCCGACGACTTCGCTGCGATCTGCTCCAAGAGCGGCCAGACTGCCGAGTGCTGCACCCTTTCGGTGCTCGGAATTGCTTTGCTCTGCGCCACCCCCGTTGGACTGTAA	318	KUI69349.1	PF06766.6	6.1e-18	MQFTSAIILSIMASLAIASPLDTRGGKGGGSSYTPCGSSVLLDSQAVCCSADVGGIAALTCATVSETPESADDFAAICSKSGQTAECCTLSVLGIALLCATPVGL	105	8	Cryparin	0.997199	18-19.	AIA-SP.	0.6786	0.793		0	secreted protein
VM1G_05392	chromosome 5	2466770	2467348	+	ATGCAGGCTATACTGTTCTTCCTCAGCATATTGGCCGCCAACACAGTATCTCCAACAGCAAGCCTCATCCATAACGTCATGTCGGATGCCCAAGACGATACTACCTCGGTCCGTCATCCTACCATCACCTACCGCGACTCAACCTGTACAGCCCAGGACTTCTACGGAGCAGACGAGCCCTCAGATATGTGTGGCCCCAGCACATTCGTCAGTCTTACCGACGACCACTGCAACATCGGAGACGCAAGCCTGGTGGACGACTGCAACGACCTCCTCACAGACCTCCAGGCGTTGAACGGTGGTGGTTTCTGGGGGATGGTACAGAATGGGACCCTCGTTATTGCGAGCCACTCAACTTGTACCTTCCAAATTGAGACGAAGGGTGATACCCACGAGTTT…	579	KUI69878.1	PF14856.1	5.6e-15	MQAILFFLSILAANTVSPTASLIHNVMSDAQDDTTSVRHPTITYRDSTCTAQDFYGADEPSDMCGPSTFVSLTDDHCNIGDASLVDDCNDLLTDLQALNGGGFWGMVQNGTLVIASHSTCTFQIETKGDTHEFAIGTQDMIDIIISSISMSGVPEECKGQKVMAVTGVMACTYKGTTVDTTWWIEGPSKDCD	192	8	hypothetical protein VM1G_05392	0.984621	18-19.	VSP-TA.	0.3483		0.521	0	secreted protein
VM1G_02579	chromosome 3	53227	53606	+	ATGAGACTTACCGCCCTCCTCAGCTTGGCTCTTCCAGCAGTAGCCTTGGCCCAGAACGCAACAACCACAAGTTCCGCAACGCCATCAGCCACACCGGACTACGAGGCTATTTGCGAGTCGCAAGCCTACGGCTATGCCGATTACTGCCCGCAGTGCCTCTCCCAGTGTGAGGGTAGTGCATACGCCGAGCAGTGTTATTACAGCGTCTTCACCGCTATCAACGAAATCGAGTCCGACTGTGAGGCTCATAGTGGATGGAACTGTGAGCAGACTGCCGTTGATGATGTCTGCACGGACTCTTAG	303	KUI67139.1	#N/A	#N/A	MRLTALLSLALPAVALAQNATTTSSATPSATPDYEAICESQAYGYADYCPQCLSQCEGSAYAEQCYYSVFTAINEIESDCEAHSGWNCEQTAVDDVCTDS	100	8	hypothetical protein VM1G_02579	0.999434	17-18.	ALA-QN.	0.7377	0.895	0.651	0	secreted protein
VM1G_02654	chromosome 3	343006	343687	-	ATGCGGTTCGCCAGCTTCCTCGTCGTCGGCGCCTTCACCGTCTTGGCCAGCGCCCAGTCCTCGGACGTCGCCTCCTCGACCCTTTCCTCGGTTGCTTCTGCCACCACCACCGACGCTGCTGAGTCCTCGGAGATTGCTTGCCTGAACGACTGTGCCGCTGGTGATGTCAACTGCCAGGCGAAGTGCATTGCCGTCCCCTCTCCCGATGCCGCTCAGGCAAACGCAACCACCGACTGTGTTGCTGGCTGCAACCAGGGCAACGGTACGGCTGCCGAGAACCAGGCGTATGAGAGCTGCGTCAGTGCCTGCATCAACAACAACTATTTCACCTCTACTGGTACTCCTGCCCAGTCGACTGGCAGTTCTGGCTCCACCGCTTCTGGCTCCGCTGCATCTGCC…	576	KUI67359.1	#N/A	#N/A	MRFASFLVVGAFTVLASAQSSDVASSTLSSVASATTTDAAESSEIACLNDCAAGDVNCQAKCIAVPSPDAAQANATTDCVAGCNQGNGTAAENQAYESCVSACINNNYFTSTGTPAQSTGSSGSTASGSAASATGTSDSSSASGTSGSSTASGTESSSSSSASSSSSADSSLKVGMTGLTLLGVVAAVFAL	191	8	hypothetical protein VM1G_02654	0.998385	18-19.	ASA-QS.	0.5367			0	secreted protein
VM1G_02725	chromosome 3	574158	574810	+	ATGAAGGTCACCACCATTGCCGCTGTCATGGCCACTGGCCTCACCGGTCTGGCCTCTGCTGCCAATGGCATGCTCAAGACTTGCACCACCTTCTCACTGACCGGCATGCCTACTCCCAAGGGCGGATCCATGATGCTGAGTGCCTGGTGCAACCCCCACTCCGGCTCCAAGGTCTTTTCTCAGGTCGACCTCAACAAGTGCTTCGGCTGGGATGCTGGCAAGTGCGGCTTCACTTACCCCCCTGCCAGCGGCTTCACTGACGTGGTTGGTACCTGCTCCAACATCCACTCCGGTGACTCTGACTTCGGCAACAACTTTGGCTGCTGGGGCCCCTGCGACAACGGTAACAACAAGGTCGACTTCAACATCAGCAGCACCGTCTTCAACGTGTTTGCCCTC…	441	KUI67881.1	#N/A	#N/A	MKVTTIAAVMATGLTGLASAANGMLKTCTTFSLTGMPTPKGGSMMLSAWCNPHSGSKVFSQVDLNKCFGWDAGKCGFTYPPASGFTDVVGTCSNIHSGDSDFGNNFGCWGPCDNGNNKVDFNISSTVFNVFALNSYIGNSNGHLVC	146	8	hypothetical protein VM1G_02725	0.97017	20-21.	ASA-AN.	0.7756	0.802		0
VM1G_02726	chromosome 3	575772	576708	+	ATGATGTTCAACACGATCAGTCGCACCACCCTGGCCATGGGAGCCTTGGTTGGGGTCCTGCTCAAGATGGCTGTTGCAGAGCCTGCTGGAATCGGTGGCAATGTCGCAGGAAGCACCATCACCGCCATTCCATCCCCAACTTCTGTCCCTTTCAACCAGTCCTGCGCCCTGAACACCTTCCTGTTCAACGGAACTAGTCTCGGTGTCTACTGTCACGGTAACAACTGGACCACCTGGGACTTCGACTGGACTTGGATCGATCTGAACCTCTGTGTTGGCAATAGTGCTGGCACTCTTATCCCCTCTGTAAGTGGCAGCTACGCTTCCAACTGCGCCGGCTGCAACATTACTTGGAGCCACGTTTTGGAGACACCCTACAACACCACCTTCCTAGCCATC…	669	KUI67880.1	#N/A	#N/A	MMFNTISRTTLAMGALVGVLLKMAVAEPAGIGGNVAGSTITAIPSPTSVPFNQSCALNTFLFNGTSLGVYCHGNNWTTWDFDWTWIDLNLCVGNSAGTLIPSVSGSYASNCAGCNITWSHVLETPYNTTFLAIPSIPVTSLFTPRWDDLYLGCSGCNNGAGTTMIPSELDLNQVLVNKHGSLGCFNFNGSTQRTRPPGAHATPTWTVWSIRNSTSGPYPTAT	222	8	hypothetical protein VM1G_02726	0.896094	26-27.	AVA-EP.	0.733	0.529		0	secreted protein
VM1G_05643	chromosome 5	3339693	3341195	+	ATGAAGGCTGTCAACGTTCTCGCTTTCTTCGCCCTTGGCGTCAGCCAGGTCATCGCCGAGGGCGTGACCTCTGCCGTCTCTCCTCAGGCCACCGCTCCCGCTGGTTGCGATGCTTCGTACTCTGGCAAATTTGAGATCACCGTTGTCAAGGTCGCTGGCGCTACCAAGCGCGACACCAACACCATCGCCCAGAAGCGCGATGAGTGCTCTGGCGACGGCATCCTTGTGTCCACCCTCGCCAACGGTATCTTGACCGACGCTCAGGGTCGCACTGGTTACATCGCTAGCAACTTCCAGTTCCAGTTCGACGCCCCCCCTCAGGCGGGCGCCATCTACACTGCCGGTTTCTCGGCCTGTGGCAATGGCTCTCTCGCTCTGGGTGGCAGCGCTGTTTGGTAC…	1131	KUI69305.1	#N/A	#N/A	MKAVNVLAFFALGVSQVIAEGVTSAVSPQATAPAGCDASYSGKFEITVVKVAGATKRDTNTIAQKRDECSGDGILVSTLANGILTDAQGRTGYIASNFQFQFDAPPQAGAIYTAGFSACGNGSLALGGSAVWYECASGDFYNLYDRSWAAQCEPVEIVLMDCGGSSESGDGQVVGTKVVTTTIVSALSDGQPQVRTTTTGIPVCQVSQISDGQVQVGTTPCASITTTAAATSTAVPVSQYSDGQIQVTPPASVPTVTSAPATETTTPVAVTTSAVSESGSTVVVPTESQATSSGASASESASASGSSPASGSASGSASGSASGTTLATTATSTGPSSATSSGATGTSAPASSGAGSLQMSSMGALFLGLIGAVAFL	376	8	Cell wall protein PIR5	0.996036	19-20.	VIA-EG.	0.6215			0	secreted protein
VM1G_02852	chromosome 3	1158313	1158987	-	ATGAAGTCTTTCCTTGCTACAGCCGTCCTCCTGAAGGTTGCCATCCTTGTGGCCGGCGCTCCTGCACCCGCGGCAGATGCCTCCGCCGACACGATGGAACTGGAGACCCGCAGCAACAGCGTCGTTGGTGAGTATTATTGTGGAATTTTCGCCAATGCCGATGCGGGCAACGCCAAGGACCTCATCAGCCAATTGTCTGGCAACATGAAGAACGATAAATTTTCCATTGCGGCCCATGGTTGCTACCGTGTGGCCTGTCATAACACGAGTGGTGTGTATGTCTGCAATGACAAGAACTCCGAACTCATTGTCTCCGGCAGTGATGTCGCTAATGCTGCCGCATACATCGATAAGCACTGCTGCTATGCGTCAGAAGTCACCTCACAGAATAGATATTCC…	567	KUI67739.1	#N/A	#N/A	MKSFLATAVLLKVAILVAGAPAPAADASADTMELETRSNSVVGEYYCGIFANADAGNAKDLISQLSGNMKNDKFSIAAHGCYRVACHNTSGVYVCNDKNSELIVSGSDVANAAAYIDKHCCYASEVTSQNRYSIKSGQQFTQWGWNVALGYADCKAGATQRPSDAGGWGLNPGTCSAQHGLKSANVDW	188	8	hypothetical protein VM1G_02852	0.993126	19-20.	VAG-AP.	0.2692	0.923		0	secreted protein
VM1G_03103	chromosome 3	1937126	1937727	-	ATGAAATCCCCATCGTCCGCCTTCACGCTCCTCGCCGTCCTAAGCGGCAGCAAATTCGTCAATGCTGTCTGCACGGGTGACGATCTCGCTATAGGACCTCCTGACACACTTACAACCGGCTACACCCAATATGATGTCTACGATACCAGCTGCAACCGGGTCCAAAGTCTTGAAATCGAGACTTCCACAGGGGCCTGTGATTCGGAATACTTCCTGTGTTCCAGTGCCCATACTATCAATGGTTATGATGACCCCACAACTGGAGACGCGTATATTTGCGCGGCCGATACAACCTCCGAGGCTTGTGGAACGGACACAATCAGCTTCTGCTGTTATCCTGGATACTCCAGCCCGGAGTGA	360	KUI67945.1	#N/A	#N/A	MKSPSSAFTLLAVLSGSKFVNAVCTGDDLAIGPPDTLTTGYTQYDVYDTSCNRVQSLEIETSTGACDSEYFLCSSAHTINGYDDPTTGDAYICAADTTSEACGTDTISFCCYPGYSSPE	119	8	hypothetical protein VM1G_03103	0.991408	22-23.	VNA-VC.	0.9345	0.959	0.506	0	secreted protein
VM1G_00316	chromosome 1	1247970	1248506	-	ATGCACTTCCTTACCCTACTTGCCGTTGTCACCAGCGCTGTCATAACTGCAGCCAACCCAATCGAGAGGCGACATGTTGGTGGTGTCCTGATCTGCAACGGCCCACACGCCACTGGCAACTGCACATACGAGGTGTATAACATCAACCAGTGCTACAACGTGTCGGCACCGTTCTACCAAAACGCGGCCACCTTCGCCCCCGATGGCGAGGAATTCTACTGCTACCCGTACATCATGGACTGCGGCGGCATCTGCACCTCACCTGAGGGCTGCACATTGGGCGGTGTCTCGTACAACACGACCAACAGATTCAACCTGACGGCCTTTGAAGGTTGGGACCATTACATTTCTTCCTTTACTTGCCATACCGGACACGCACAGTTTTCTGTTTGA	393	KUI64878.1	#N/A	#N/A	MHFLTLLAVVTSAVITAANPIERRHVGGVLICNGPHATGNCTYEVYNINQCYNVSAPFYQNAATFAPDGEEFYCYPYIMDCGGICTSPEGCTLGGVSYNTTNRFNLTAFEGWDHYISSFTCHTGHAQFSV	130	8	hypothetical protein VM1G_00316	0.998865	18-19.	TAA-NP.	0.5027	0.7		0	secreted protein
VM1G_03493	chromosome 3	3378065	3378733	-	ATGATCCAACAACTCTCCTTACTTGCCACCGTCCTCCTCCTCAGCAACGCCCTGGCTGCCCCTGGGGCCGAGCTCCGCAACCGCGAGGACGCAGTCATCCAGTCCCGAGCGGATGAATCGGTCGACGGCTCGCTCTGGTGCGGCAACTTCGCCTCGGGGTCGAAGCACCAGGCCCCCGGGCTCATCAGCGACTTGAGAACCGGCGGCAAGATCGCCGACAAGACTTGGGACGTCCTGGCCGGGACGTGTCATAGGGTTCATTGCTGGGATACCACGGGGATTTATGTCTGCAATGACGCCAGCCGAGATGTCACAGTCCGCGGGACTGATGTAGGTGACGCCGCCCATCCCATCTTTAACAGCTGCTGCCGCACCGATTACACCAACAACAAGTACAAC…	573	KUI67867.1	#N/A	#N/A	MIQQLSLLATVLLLSNALAAPGAELRNREDAVIQSRADESVDGSLWCGNFASGSKHQAPGLISDLRTGGKIADKTWDVLAGTCHRVHCWDTTGIYVCNDASRDVTVRGTDVGDAAHPIFNSCCRTDYTNNKYNAGISGQKFIRNGTVDFNVVLGYGDCQQASDVRPYDAGGQGVNGKCVGGDLNPYWEGN	190	8	hypothetical protein VM1G_03493	0.995925	19-20.	ALA-AP.	0.8627	0.915		0	secreted protein
VM1G_05715	chromosome 6	155942	157167	+	ATGCCTTCTTCTGGCCAACTTCTCCTATTCGTGGCGGCTGCTGTCTCTTTATGCTCAGCAGCCTCCCAGACCGTGACCATTCCAGCCTACGGACAATGTGGCGCTTCTACCGTAACGGCGGATTGCTCTTCGGGTTCTTACTGCCAATCTCAAAACGCATATTATTGGCAATGTGTGCCCGGAACAGCGACGACAGCGGTATCAAGCTCACTATCCACGTCAGTCACGTCGTCAACTAGCAGCAAGACATACGCCACGACGACAAGCGCGAAGACTAGCAGCAAGACATCCGTCGCTACAACTAGCAGTAAGGCATCTTCCAGTACAAGTGCAACAAGCTCCAGCACCCCGGCGGCTGATGGAACTAAGTACTTGGTTGTATTTGGCGACTCTTACTCA…	1164	KUI70585.1	PF00657.17	2.9e-08	MPSSGQLLLFVAAAVSLCSAASQTVTIPAYGQCGASTVTADCSSGSYCQSQNAYYWQCVPGTATTAVSSSLSTSVTSSTSSKTYATTTSAKTSSKTSVATTSSKASSSTSATSSSTPAADGTKYLVVFGDSYSSTGFYIQGGYPSASDPIGQPALPGTTTTGGLNWVGMVTSEFNSSLTLTYDWAYYGADTDASIVYSYATYCFDDQVGEFEDAIVPAPTEAPWAADNSLAVVWIGINDVGEAFWENIELPLDAIMTRYWGLMQDLYDDGLRDFVIMTVPPFDQAPVFAEQTASALAGLQGNISAYNEALESNLATFKSNNTNVKAQLFNTSSYFWTALDNPTAYGATDATCMNSDGTTCLWYDDYHPGQAIHKLVAEGLVSAVDFF	387	8	Thermolabile hemolysin	0.998932	20-21.	CSA-AS.	0.3958			0	secreted protein
VM1G_09874	chromosome 12	718115	718921	+	ATGGCACCCAATCCCTCAACCCTCCTCCTCCTCTCCCTCCTCACAATCTCCACCCATGCCTCGCAAGAATTCTACCACTTCCAAAAGCGCGACTACGCCACAGAAGTCTGCAACCCCAACACAACCACCACAGCAGATCCCTTGCCCCCCTGCATAGAGATCCAGAACATCGAGAGCGCATGCACCCCCAACGGCACCCAGCAGATCGACTACGTCGCCCACGCCGAGTGCATGTGCGGCGGGTCCTACTTCTCCGAGTGGACCGGCTGCCAGGACTGCCTGTACTTCCACGGCCAGCGCACCGAGCGCGAGGAGGCCTTCTACGAGTCCGTCGCGAGCGCCGCCAGCCACAGCCTGTGCGACTTCCTGACCTCCTCCTCCTCCGGCGCCGGCGCCGCG…	807	KUI74362.1	#N/A	#N/A	MAPNPSTLLLLSLLTISTHASQEFYHFQKRDYATEVCNPNTTTTADPLPPCIEIQNIESACTPNGTQQIDYVAHAECMCGGSYFSEWTGCQDCLYFHGQRTEREEAFYESVASAASHSLCDFLTSSSSGAGAAAPTTDFAAIFSAVEATMTQPTTGGTVSNDQAPGKTAVSLYYTFSGSQGPGAITGSAAEATATATTAASSVASEVSSGSSSSKGGSSKSKTSAGASSEATGTAASSTTSTGGSAASSGVAGGVLLGLAGLAVAAGL	268	8	hypothetical protein VM1G_09874	0.995917	20-21.	THA-SQ.	0.8851			0	secreted protein
VM1G_11965	chromosome 12	1281218	1281934	-	ATGGCCACCCGCACTATCCTAGCAGCCCTTGGCATTGTCGCCAGCAGAGCCTTTGCAGCGTACGGAACAAACATCGAGTTCTGTACAGACTCGGTATACGCTCCTGGCGCATTTTGTCCGGAAGACCAGCCTGCCTCTGGCAGTGGCACCTGCTACAACTTGACTGTCAAGGCTGGCACATGCTATACTTTCGACAACTTTCCAGGTGCCCCAAGCGCTCTCATCGGCAATGTCAACTATGCCAATATTGCTGGCGTGAACTTTTCGAGTTGCGGCTTTTACAGGACTCAGAACTGCACTGTTGGCCCGTCCCTTGAATGGGATTCCCTCGGCGCAGGCAGTTATGATCTTACCTGTCGTTATCACCTTGCGTCAGATATTGAGAGTTGGGTCTGTTCC…	402	KUI74066.1	#N/A	#N/A	MATRTILAALGIVASRAFAAYGTNIEFCTDSVYAPGAFCPEDQPASGSGTCYNLTVKAGTCYTFDNFPGAPSALIGNVNYANIAGVNFSSCGFYRTQNCTVGPSLEWDSLGAGSYDLTCRYHLASDIESWVCS	133	8	hypothetical protein VM1G_11965	0.992171	19-20.	AFA-AY.	0.8293	0.763		0
VM1G_10021	chromosome 12	1291849	1292681	+	ATGCGTCCCATCATCGCCTTGATTCATCTTCTTGTATCTGTGGGAGCCGCCCCGGCTCACCCTGCCACTAATGACCTACACAACAACAATCCCGATCAAGATACTCCTGAGGCTTTCCGGTACTTCGAGGTCTTCCACGATAAGTCCGTCACTGCAGGCTCTATTGCATACAACCAAGCATCCGAGGGCGTCAATTTGACTGCTATGGGTTACGTCGGCCCTCGCACAGATGTCGACAAGAATGCAGCCTTGAATATACCCAACGAACCCACCGGAAACTACAACACGCTTCTGAAGCGAGAGCACCTCTACTACGGTGCGTCCAATCCATGGCACGACGAGGCTTTCCATGCCCCATTCACGCACTATGACCCGGCTCTCTGTGGCCGCATGTGCACT…	768	KUI74407.1	#N/A	#N/A	MRPIIALIHLLVSVGAAPAHPATNDLHNNNPDQDTPEAFRYFEVFHDKSVTAGSIAYNQASEGVNLTAMGYVGPRTDVDKNAALNIPNEPTGNYNTLLKREHLYYGASNPWHDEAFHAPFTHYDPALCGRMCTSITKEAWALHPFINGAAAVCNMFVAYELQMRIPTKYEKAGTPVSMVCELYSSVWSSRYQGVVEVQGEVHGRHTMLKPTRVSIYDRGGYSYPPICAMEELCGEDYYAGGDCSGWGDGHCRESV	255	8	hypothetical protein VM1G_10021	0.993416	16-17.	VGA-AP.	0.4437			0
VM1G_06335	chromosome 6	2412886	2414430	+	ATGGCCATTCTATCCAGACCAATCTTCGGCCTCCTCGCCGGGGTCACGACTGTCATCGCCCACGGCCATGTCAACAACCTCGTCATCGACGGTGTCTACTGGCAAGGCTACGACCCAACCTCCTACCCTTACATGACCGACCCACCCGTCGTGGTAGGATGGACAGCCGCGGACTTGGATAATGGCTTCGTGGCGCCCGATGCGTACCAGACCTCCGACATCATATGTCACAAGAATGCCACCAATGCCGGCGGCCACGCCTCAGTGAAGGCTGGTGATTCCATCTCCATCCAGTGGACGCCTACATGGCCGGACAGTCACCATGGCCCAGTGATCGACTACCTCGCGAGCTGTGGAACATCGTGTGCAACAGTCGATAAGACGACGCTCGAGTTCTTC…	1083	KUI70686.1	PF03443.9	2.6e-83	MAILSRPIFGLLAGVTTVIAHGHVNNLVIDGVYWQGYDPTSYPYMTDPPVVVGWTAADLDNGFVAPDAYQTSDIICHKNATNAGGHASVKAGDSISIQWTPTWPDSHHGPVIDYLASCGTSCATVDKTTLEFFKIDGVGYINGSDPGVWATDVLIADNSTWLVQIPASLAPGNYVLRHEIIALHSAGSANGAQNYPQCFNLAVTGTGTEQPSGVLGTALYKETDPGILYNLYTTVEDYTMPGPAEYTGFPSSVAQSSSAATATSAAITASGTASAASSATATSAKATTTTASAASTTAKSSSVVSTTLSTAVTTSKAATTSAAVAGQSLYGQCGGSSWTGVTSCASGTCSTLNAYYAQCL	360	8	Endoglucanase-4	0.943232	22-23.	AHG-HV.	0.6398			0	secreted protein
VM1G_06464	chromosome 6	2955764	2957003	-	ATGGCGTTTTCCATGAGAGTGCTGCTTATGACAGCTTTCGTGTCCCTGGTCCACGGCCACGCACAGATCCTGAACGCACAAGGCGAGGCGGGCTCACCTGCCAGTGTCGGCTTCCAAGTTGACTCCGAGCTTGCGAGGAACTGCACCAGCATCAGCCCCTGCCAACAGGATGCCACCCTCATCCGTGATGCAGAGATCGAGTCCAACATCGTCAACGAATGTGGACGAACGGAGCTGAGCGGCAACATCGACGTCGGCGAGAACACCGAGAATGCCCTCGCTGCCAAGTCTGTTACCCAGGTCAAGGCTGGCACGAAGTTGACCGTCACGATCCACCAAGTGAACGCCGACGGTGCCGGTCCCTTCACCTGCGATATGGACCCCACCGGCAACACTCTG…	972	KUI70337.1	PF11327.3	2.7e-56	MAFSMRVLLMTAFVSLVHGHAQILNAQGEAGSPASVGFQVDSELARNCTSISPCQQDATLIRDAEIESNIVNECGRTELSGNIDVGENTENALAAKSVTQVKAGTKLTVTIHQVNADGAGPFTCDMDPTGNTLGATGQTALEVTNNVPGTNGFSQAKTQDFNITVTMPTDLNCTGASTGNVCTVRCRNNALAGPFGGCFAVQQVDTNSKVFTPSDIETATTLDEMLSQVQQDQKDLPAAVAANQNAGSDEAVKNLDAVKTLLHLSVTSKAAAVQTPAASATGSAGGASSGADSASGRKKHHVQHVEGVRRWAKRNMVVDDEKL	323	8	hypothetical protein VM1G_06464	0.991254	21-22.	GHA-QI.	0.7205	0.6		0	secreted protein
VM1G_11357	chromosome 2	47396	47842	+	ATGCAGCCAATCAACTACATCTTGTCCTTCACTGTCCTCACAGTCGGTGTGGCTCAAGCCATGCCTTCAGACATGACCGCAGCTCAGCTATTTGAAACCCCCTCATGTCTTAGAGATTGTATTCGGAATACTGAGCCTATATCTCACTGCGGGGGTCTCAACAACTTCAAGTGTCTCTGTGACAGCGAGCCGTTCATTAGGGACGTTTACAGCTGTATCTCGCGTGACTGTCCCGACCTGCTCAAGATGGCCGATGGTATCAAGAAAAAGTATTGCCATTAA	282	KUI65758.1	PF05730.6	7.4e-10	MQPINYILSFTVLTVGVAQAMPSDMTAAQLFETPSCLRDCIRNTEPISHCGGLNNFKCLCDSEPFIRDVYSCISRDCPDLLKMADGIKKKYCH	93	8	Covalently-linked cell wall protein 14	0.988459	20-21.	AQA-MP.	0.8542	0.774	0.882	0
VM1G_01794	chromosome 2	1792165	1792742	-	ATGAAGTCCGTCTACCTCACCACCACCTGCCTCGTTTCCCTGGCGACTGCTACGAGGAATTTCGCGGCATTGGCATATGGCGATGCCATCCCGAAGGAGGCTGTTGCGCAGAACTGTGATTTTCCTGCCTACTACACCGTCTCAAACTTCAAGACGTTCACACCAACCTCATCCAACGAGACCGAGATCACATTCGGCTACCTGGACAACGATACGAACATCACAACCACATGCAGTCTAAACTCTACGTCGACAAACATTGCCAGCGAGTACAGCACACCAAAATACGCATGCGACAACTCTCTTGTCGACTTCTACTGGTCAAACAAGAAATTGACCATGGTTGAGGTGGCCTGCTCTACCAGCCCTGAGCATTATCTCGTTTCTGGATCATGGATC…	510	KUI65994.1	#N/A	#N/A	MKSVYLTTTCLVSLATATRNFAALAYGDAIPKEAVAQNCDFPAYYTVSNFKTFTPTSSNETEITFGYLDNDTNITTTCSLNSTSTNIASEYSTPKYACDNSLVDFYWSNKKLTMVEVACSTSPEHYLVSGSWIPTLSCQNCTDGVECATTGNETAHQGTFTSIEPDNSE	169	8	hypothetical protein VM1G_01794	0.945094	17-18.	ATA-TR.	0.3525	0.953		0
VM1G_01917	chromosome 2	2269838	2270630	-	ATGGCACGAACAGTCACATCCATCCCTCTCACCATCAATCTCGCGCTCACAGCGCTCATCTTATTGACCTCCATCCCGACATCCCCTGCCCAGCAGCAGCCAACGGTCTACAACAACAGCATGCCTTACTCATACATAGGGTGCTATCACGAGACGACCGACCTTCCAAACACCAACGGCGCACGCGCGCTCAACGACGGCAAGGTCTGGGTCGGACCGGAGTACATGACAGTCCCTATGTGTCTGGACTTTTGTGGTGGCGGGTCTGGAGAAGTATACAATTATGCTGGGCTGGAGTATTCCAGGGAGTGCTGGTGCGCCAAAAGCTTGAATGGTCTCGCTGCCAAGCTCGACGATAGCGCGTGCACCCTTCAGTGCGATGGTGATGCGACACAGCTG…	600	KUI66306.1	PF01822.14	1.7e-17	MARTVTSIPLTINLALTALILLTSIPTSPAQQQPTVYNNSMPYSYIGCYHETTDLPNTNGARALNDGKVWVGPEYMTVPMCLDFCGGGSGEVYNYAGLEYSRECWCAKSLNGLAAKLDDSACTLQCDGDATQLCGGSLKLSLYLMRSSPVMINSSATESLNSAQTTVESGSGVESSSTKMVVTGWMILWVTAAMVVNRN	199	8	Xylosyltransferase oxt	0.974877	29-30.	TSP-AQ.	0.3883			0
VM1G_10448	Un	149125	150403	+	ATGCCAAGCACCATCACCACTGTAGGTGTCGTCGCACTTCTGGGCCTCTCAGGTGCTTTGGCAAGCTCTACCACCAATTGTACCTTCAGTGGCTCGGGGGGTTATTCCGAAGTCAGCAAGAACAAGAACTCATGCTCAACAATCATCATAGACTCTCTCGAGGTTCCAGCGGGAGAGACACTGAAACTTGAGGACCTCAACGATGGCACTACGGTTATTTTTGAGGGCCGGACGACATGGGACTACGCCGAGTGGGAGGGCTCCCTCGTTTCTGTCAGCGGAAACAACATCACCGTGAAGGGTGCAGCCGGCTCCGTCCTCGACGGGCAAGGCGCACTATGGTGGGATGGGCTCGGCGGCAACGGAGGTGTGACCAAGCCAAAGTTCTTCAAGGCCAAT…	1116	KUI63775.1	PF00295.12	6.6e-83	MPSTITTVGVVALLGLSGALASSTTNCTFSGSGGYSEVSKNKNSCSTIIIDSLEVPAGETLKLEDLNDGTTVIFEGRTTWDYAEWEGSLVSVSGNNITVKGAAGSVLDGQGALWWDGLGGNGGVTKPKFFKANHLNDSVLDGIYILNAPKNSFSINYINNLLIKNVVVNNTAGDELNSDGITLGHNTDAFDINNADGVVLQNISVWNQDDCVAINSGENVIFQDATCSGGHGLSIGSVGGRDNNIVNNITFENVLMEKSQQSVRIKTIANTTGSVSNITYRNIAINGPLDNTDYGIIVMQSYNGEDGHPTNGVSITNFVLQNVTGTVYKDAINVYIECGEGSCYDWTWTDVKVTGGQDSTECMNVPEGISC	371	8	putative endopolygalacturonase C	0.986886	21-22.	ALA-SS.	0.8	0.597		0	secreted protein
VM1G_09702	chromosome 12	199943	200433	-	ATGATGTTCTTTCCTCATATCGCCACCGCCGGTCTTTCCCTGACCTCTGTCGCTTTCGCCTTCATTATGCCCAAGGCCGACTTCACCCTCGAGCACAAGCACAACTCCACCAACACTACCTGCTGGGTTGGTAGCATCCACGGTGTTTGCTATGGGCATAACAATGGCTGTACTCCCGACGGCATCTACGTCACCTGCCAGGCAAGCAACTACGGTGGCCAGATGATCTACAACAATACCTGTAGCCCTCCTGGCTCGCCCCACGGTACCCTGCCTGGCACTTGCCACTGCATCAACGGCACCGGCCAGTCTTCTTGCTAG	321	KUI74058.1	#N/A	#N/A	MMFFPHIATAGLSLTSVAFAFIMPKADFTLEHKHNSTNTTCWVGSIHGVCYGHNNGCTPDGIYVTCQASNYGGQMIYNNTCSPPGSPHGTLPGTCHCINGTGQSSC	106	8	hypothetical protein VM1G_09702	0.941054	20-21.	AFA-FI.	0.6005	0.589	0.777	0	secreted protein
VM1G_09742	chromosome 12	310157	310707	-	ATGCAGTTCAAGACGATCGCCATCTCTGCCTTCCTCGGCCTCGCTGCCGCAACCTCTTCGACCGATGTCAGCTCTCTGACGAACGAGCTGCCACCATGCAGTCTCCTCTGCCTTGTGTCAGGGGCCACGGCTGCTGGCTGTGGCGCAACCGACTACACCTGCCAGTGCGACAACCAGGCTGCCATCACTAAGAATGCCACCACCTGCTTGACCAGCTCTTGCTCTGCCTCTGATATTGGCACCACCAAGAGCGTGTCTTCTCAGATCTGCGAGGCCATTACTGGCAGCAACAGCAGCAGCTCTCAGGCAGCTTCCAACTCCACCGCATCTGTCAAGAGCGGCACCTCTTCGACTGCTACCTCTTCTTCTTCTACTTCCACCACCACCGGTTCCAGCGTT…	474	KUI74441.1	PF05730.6	4.2e-11	MQFKTIAISAFLGLAAATSSTDVSSLTNELPPCSLLCLVSGATAAGCGATDYTCQCDNQAAITKNATTCLTSSCSASDIGTTKSVSSQICEAITGSNSSSSQAASNSTASVKSGTSSTATSSSSTSTTTGSSVGSRPELFGFGLAAIAGLTGLMVVV	157	8	hypothetical protein VM1G_09742	0.988355	17-18.	AAA-TS.	0.2627	0.606		0
VM1G_08809	chromosome 10	498237	498928	-	ATGAAGTCCATCGTCCTCCTCACAGCAGTCGGCCTCGCCGCCGCGCAGAACTTCGCCGGCCAGCCAGCTTGTGCTACCCCCTGCCTCGCCTCCGCAATCCAAGCGCTCTGCACCCCCGCAACGGACGCCGCCTGCGCATGCGCCTCCCAGTCCGCCATAGGCGGCATGGCCGCAGGGTGCCTGCTCTCCAACTGTGACAGCGCGGACCTCGCCCAGGCGCAGAGCGCCGGTCTCGCCCAGTGCGTCGCCCTCTCCACCTCCTCCGAGACCGGGTCGGCCTCTTCCGCCGCCACAAGCTCTGCGGCCGCGGCCACGACCACGGCCTCGACTGCGGCCCCGACTACCGGCACCGGCTCGGCTGCTTCGGGGTTCCCCACTGGCACTTCCACCTCCAAGGCC…	549	KUI73224.1	PF05730.6	6.1e-07	MKSIVLLTAVGLAAAQNFAGQPACATPCLASAIQALCTPATDAACACASQSAIGGMAAGCLLSNCDSADLAQAQSAGLAQCVALSTSSETGSASSAATSSAAAATTTASTAAPTTGTGSAASGFPTGTSTSKATKPASTATGATAATTAASGTTSTAGADFVGPAVGGGLLGAVLAVVAVVL	182	8	hypothetical protein VM1G_08809	0.996695	15-16.	AAA-QN.	0.6336			0
VM1G_08834	chromosome 10	603356	603710	+	ATGTATCTCGGTACCATCATCCTTCTCTTTACCCTCACTATGGTTAGCCAGACCAAAGCTACCATGTACTGCTGCCGCCCAGGCTGTGGTGTCTGTGGCAACCAGCAATGCGCAGTGATCAACGTCTGTACCGACTTGATTTTTAACACCTGCTGCGCAGACGAGAAGGCCAAAGATGCTATGAACTTCGACAACGCGGAGGAATACTTCGAGGCGGTCGCAGCTGGAGAGGTCAATTGGGAAGATTAG	249	KUI73460.1	#N/A	#N/A	MYLGTIILLFTLTMVSQTKATMYCCRPGCGVCGNQQCAVINVCTDLIFNTCCADEKAKDAMNFDNAEEYFEAVAAGEVNWED	82	8	hypothetical protein VM1G_08834	0.99959	20-21.	TKA-TM.	0.9439	0.699	0.558	0	secreted protein
VM1G_04722	chromosome 5	49151	49684	-	ATGAACACTATCAACATGGCTCAACACATCTCCACGCTCACCATAGCCCTCATCACCTTCATATCCGCTCTTGTCAATGCTTCATGCAAGCTCGGAAACCAACTCACCGAGTCCAACCCCCCACCCGAGCCAAAGTCCGAACTATGCGTTACCCAAGATGAGGGTTCGTGGACCTTTGCAATGGATGTTCACGAAATCGATGTTCCCACCTTCGACGCAAGTGCCCCCTGGGCTGGGCTTGTCCACGGCAACTCCTTCATGATCTACGACAACAATTGCATCGTGAAGGGAGTCTATTCTCCAGGGGATGAGGGTAACAACTGTGGGACCCCTTACGTTATCGAGGAGAACTTCCTGCGCTACGTCCTCACAATCAAAGACATCGACTTTGACGTGGGC…	534	KUI69559.1	#N/A	#N/A	MNTINMAQHISTLTIALITFISALVNASCKLGNQLTESNPPPEPKSELCVTQDEGSWTFAMDVHEIDVPTFDASAPWAGLVHGNSFMIYDNNCIVKGVYSPGDEGNNCGTPYVIEENFLRYVLTIKDIDFDVGSPSFKFAYADGTYSIGENNCDCKDVSDDLEAEQACKCAFPLDGA	177	8	hypothetical protein VM1G_04722	0.906491	27-28.	VNA-SC.	0.7563	0.881	0.609	0	secreted protein
VM1G_04784	chromosome 5	231590	233500	+	ATGAAGATACGATTGCTTGCGACTCTCGCCACGATCGTTGCACCTTCGTCCTGGTCTGTCCTCGCTGGTGGTTTCTCCTACTCGTGCTACAATTACTACCTCGACAATGGTATAGCAGATGGTTCGGGGGAGTTGTTCATCGAGGCATTTTGCGCCGGCAGGATGGAGTATCTGGAAATGGAGGACGGGACGTTAAAGACCGGGGAGAAGCCGCCCCTTTGTAGTCGGCTCGATATTCAGGACTGTTATAAGAATGTGAATGGGATGCTCCAAGCATACAGCCCCGAGGAAGTACCCAACTCGGATGTAACTGTAACGTGCGACATCCGGAGCTGCGCGATGCTGGGCGATGTTTGGGACGGGCCGATCTTGACATGTTTCTGCCAGGGTGACAATGGG…	690	KUI69857.1	#N/A	#N/A	MKIRLLATLATIVAPSSWSVLAGGFSYSCYNYYLDNGIADGSGELFIEAFCAGRMEYLEMEDGTLKTGEKPPLCSRLDIQDCYKNVNGMLQAYSPEEVPNSDVTVTCDIRSCAMLGDVWDGPILTCFCQGDNGRWVATSVNLSQKAFTPRLLLFMTKETKESAEDHPREERRARRRKGTVMLVESESVATPPKTTLSHSDDEEYVRNIFVDTGGRKYGRVRSEIPESEK	229	8	hypothetical protein VM1G_04784	0.978387	22-23.	VLA-GG.	0.5511			0
VM1G_08994	chromosome 10	1163713	1164683	-	ATGAAGACCTTAGCACTCGCAACCCTCGCCGGCGGCGTCGCTGCCGGCGGCGGCCAATGGTGGGGAGGAGCACCAGACTGCGCCCAATCCTGCCTCTCCTCAGCCTGGGCCTCCGTAACACCCACATCCGCCTGGCCAGCACCAACATCCTACTGCACCGCCGCCACCACCACCACCGCCGCCCTCGCCTCCTGCCTCAGCAGCGCCTGCTCCGCAACCCCCACAGCCATATCATCCTACTCCTCCGCCTCGTCGTCCCTCTGCTCCGCCTGGTCGTCCTGCTCGTCCGCCGGGTCAACAGGCGTCTACACCGTCTCCTGGCCGGGTCCTTCATCCTCGGGTAGTTACGGCCCGGGCGGCGGGGACGGAGGACAGGGGCACGGGCCGGGCAACGGCTAT…	834	KUI73519.1	#N/A	#N/A	MKTLALATLAGGVAAGGGQWWGGAPDCAQSCLSSAWASVTPTSAWPAPTSYCTAATTTTAALASCLSSACSATPTAISSYSSASSSLCSAWSSCSSAGSTGVYTVSWPGPSSSGSYGPGGGDGGQGHGPGNGYGYGGSGKWGDWASSYTASQVTVTGCPWDGSPWMGPDGSGGGWGGWGDWGSGWTWSTHTATVTETVTQTDGSVALSTGLQAVAEAVSGSVTSTTTLSGSGSAATASATGSSSGSSSGAAGAVGVERGVLAVGAVVGGLVGAMAVL	277	8	hypothetical protein VM1G_08994	0.965179	15-16.	VAA-GG.	0.5022			0
VM1G_07470	chromosome 8	209706	210596	-	ATGTACAAGCAAATCACCGCCGCCGCCCTCTTCGTCGCGGGCGTCTCCGCCCACGGCCGCGTCACCTCGCCTACCCCCCGCCCCCTCGGCGACGCCATGAAGGCCGCCTGCGGCGCCCAGGTCTGGAACCAGATGTCCTCGGACCCCAACGGCAACATCCAGACCATGGCGCAGGTGGGCACCTCGCAGAGCGACTTCGACGCCGCCGAGTGCCACCTCTGGCAGTGCCGCGGCTACCAGTTCGCCGACGCCACCTCCTCCACCATCCAGAGCTACACGGCCGGCCAGACGGTCGACTTCTCGGTCGACATCGCCGCGCCCCACACCGGTGTCGCCAACGTCTCTGTTATCAACCTTGCTGAGAACAGCGTCATCGGAAGTGCCCTTGCTTCCTGGTCT…	891	KUI71883.1	PF03067.10	1.7e-13	MYKQITAAALFVAGVSAHGRVTSPTPRPLGDAMKAACGAQVWNQMSSDPNGNIQTMAQVGTSQSDFDAAECHLWQCRGYQFADATSSTIQSYTAGQTVDFSVDIAAPHTGVANVSVINLAENSVIGSALASWSDYASTATGVTANETSFSVTIPSDLPSACSTAGGCALQWWWDARSIDQTYMSCVDFTVGSGSGSSSSSSSGSSSSAVASSSSAVAQTSSAAAATSAAAAVQTTSSSSAPTTLSTVVASSSTEVAVAAASTSVAAAASSASASSASGSSCSKRRAARRAALAARA	296	7	hypothetical protein VM1G_07470	0.958469	19-20.	AHG-RV.	0.5995			0
VM1G_06296	chromosome 6	2292329	2293378	+	ATGGCCCGTCTTACCTCCCTCCTCCTTCTCGGAGCTATTGGTGTTTCTGCCCACCCATCTGCCCACGCCCGCTTCCACAACAAGCAGCGTCAGGTTGAGGACCGTGACATCGGCGATGTGATCACCGCCATCATCAACGGCGTCGAAGTTTCTTGGACCCAAACCCAGGACTACGGTCCTGCCGCTACTTCCGAAGCTGCCGCTATCGTCGCCAACAAGCCCTTCACCACCTTCGCGGACTATTGCGCGTCCTCCGCCTTGAGGAAGCGCGCCACCACTGCCGAGATCTTCTACACTGGCAACACCGGTGACGATGACGACTACGGATGCAACATCATGCCTCTGGCCAACTCTGACCTTGCCTCCCAGTACAACAACACTGTCAAGTTCATCAGTGGC…	873	KUI70605.1	#N/A	#N/A	MARLTSLLLLGAIGVSAHPSAHARFHNKQRQVEDRDIGDVITAIINGVEVSWTQTQDYGPAATSEAAAIVANKPFTTFADYCASSALRKRATTAEIFYTGNTGDDDDYGCNIMPLANSDLASQYNNTVKFISGSSDQYCLVWNKMGKDGGVNGFFLGNTVTSFTVPAGGEQYVALDSNSQGGGACVAGSSLTDVLTTSYGAIGMTWVEWDAENESNGGASGADASCIVAQDAGLTVNGMAVCLESDSSDCSSISAGAASVINAYTKDLAAADGIGLHADGPLKITVDLSY	290	7	Allergen Asp f 4	0.980984	23-24.	AHA-RF.	0.4566	0.587		0
VM1G_07779	chromosome 8	1435037	1435761	+	ATGGCGTTATTAAAGGCCTGCTTCCTTTCCAGTATACTCTTGGCCAGGGGTGTAGTCAGCTACCCACAGCCAGTCCCCGAGCCCGCAAAGCCTCAAGTCACGCCGCCTCAAATCACGCCGCCTCTGACGGAAGATGGCGGCCCACGTCCGCCATGTATTAGTGCTTATGACTGCTATGGCTGGGCAGCTGAACGATGCAAGGAGTCCGTGGATTCAGGGCTTTTGATCAAGACATATTGCTTTAACCTGTACTGCCATGTCCTCTGTCCGCCATTCATTCCTGGGATAGTGAACGGCAGTACTACATATCTGCCAGACTATACCGACATTCCGACGCGCACACGAGTCTCGAGCACAACAGAGGTGGACACAAGTGAGCCGACGCTTACCATTCCGATC…	672	KUI71990.1	#N/A	#N/A	MALLKACFLSSILLARGVVSYPQPVPEPAKPQVTPPQITPPLTEDGGPRPPCISAYDCYGWAAERCKESVDSGLLIKTYCFNLYCHVLCPPFIPGIVNGSTTYLPDYTDIPTRTRVSSTTEVDTSEPTLTIPIIPPMLPGITHLARPGNGNDEEDPVTSTTPLDTTDAETETMTTITQPDGRTVTVPIPVPLPTILPPPDDDDDGDNDESSRVTKVYTYSITM	223	7	hypothetical protein VM1G_07779	0.981724	20-21.	VVS-YP.	0.7368			0
VM1G_07821	chromosome 8	1557350	1558447	-	ATGAAGCTCCTCGCCACTGGTCTGGCGACCCTCTCAGCGGTCAGCCTGGCCGCCGGCCACGGCTATGTCACAAACGGCACTATCGGTGGAAAATACTACGAATTCTACCAACCTTACGAGGACCCGTATACCTCTCCCACGCCCGAGCGTATCTCCCGGCTGATCCAAGGAAACGGCCCCGTGGAGGACGTCACCATACAAGACATCCAGTGCGGAGGATATCTCGCCGGAGGAGTCAACGGGTCGTCCCCCGCGGCGCTCCACGCACCTGCTACCGCAGGCTCGGACGTCACTCTCCACTGGACTCTCTGGCCCTCCTCTCACTACGGCTCCATCATCACATACATGGCCCGGTGCCCAGACACAGGCTGCCAGGACTACATGCCGTACGACGACGCG…	1098	KUI72192.1	PF03443.9	7.5e-61	MKLLATGLATLSAVSLAAGHGYVTNGTIGGKYYEFYQPYEDPYTSPTPERISRLIQGNGPVEDVTIQDIQCGGYLAGGVNGSSPAALHAPATAGSDVTLHWTLWPSSHYGSIITYMARCPDTGCQDYMPYDDAVWFKIKEGGLIDKATNEWAVDSLEVNGNAGYTYTIPECLADGFYLVRHEIIAVFIASSYPGAQFYPGCHQLNVTGGGSTVVSDLVSFPGAYAGTDPGITWDSSSTTYPIPGPTVYTCDGSSGSSSSAASSVASETAAATSSAVAVVTSSVSSVVSSAATTLSTAVASSSTVEATSTAVAAESTSVAVAAAATSVASVEAASSALTVASATSTAKSCSKKRGLRRNKRSGSRK	365	7	Polysaccharide monooxygenase Cel61a	0.983575	19-20.	AAG-HG.	0.3552			0		353(RGLR)
VM1G_11438	chromosome 2	4109527	4110324	-	ATGAGGATCTCAGTATCTTTCCTCGAACTCTGTCTGTTCACTAGGTCTGCATTGTCAACAGGAACAACCTGTGGCGTCTATAGTGGTTACGACCGTGGCGACAAAGCATATTTCTACAGCGGTGACGGGAGTCTCGCCGACTTCTCTGACTGCTCTGCCAAGTGCCTATCGGGCTCGATCTGCCAGAGCTTTGCTTTCGGGGTCTCACAATGTCTGCTTTATAACGAAACATTAGAGGAGAACTTTCGCGAGCAACCTGGTAGCCCATATCTCTTCTATGACCGCGACTGTGTATTCTTCCATACCACTTCCAGCTTCACGACTGTCCTTCCCCCAACGGCTTATTCCTCGGTGCCTTCCACGACGGCTCAACCAGACATAACAGGCTCGACTCCGGCT…	729	KUI66340.1	#N/A	#N/A	MRISVSFLELCLFTRSALSTGTTCGVYSGYDRGDKAYFYSGDGSLADFSDCSAKCLSGSICQSFAFGVSQCLLYNETLEENFREQPGSPYLFYDRDCVFFHTTSSFTTVLPPTAYSSVPSTTAQPDITGSTPASATSESSGGTGSSETGSVSSVQPSGSTAEATTAIPVNGQSGVSQTGSGAPTASLTSNDALLTRTAASTSTSTSSESSQAPGSASIASTLLYDAWWPALFGSYYLFAVFL	242	7	hypothetical protein VM1G_11438	0.927957	19-20.	ALS-TG.	0.6648			0
VM1G_04086	chromosome 4	1454472	1455149	+	ATGAAGATCAATACCATCCACCTCGTCCTCGCGGCAGTCACCGCCACTGTCGCCTCCTCTAAGGTCCACAACGACATTCACGACCGTGTTCTCAACATCACTCTCGCCCCCCATGCGGTCGACACCCTGAAGGCCCATGGTCTCTGGGCTCCCGACCCCGAGTCCTTCGCCCGAGGCCACCCCAACGTCGACAACTTCAATGCCACCGCCGAGAACATCAAGTTCGAGGAGTCCGGCCTCGACATCAGCGTGGTTGCCACCATTGGCTCCCACAACAAGACCACCACCGCCGATGGTGGCGACAAGGCTCTGGCCAATACCAACGTGTTTTTAATTGCTTTCTCAGCTATTGCTACTCAACAATTACTGACTCTGGACATGTTAGGCGAGGAGGCGTGC…	489	KUI68274.1	#N/A	#N/A	MKINTIHLVLAAVTATVASSKVHNDIHDRVLNITLAPHAVDTLKAHGLWAPDPESFARGHPNVDNFNATAENIKFEESGLDISVVATIGSHNKTTTADGGDKALANTNVFLIAFSAIATQQLLTLDMLGEEACMSVILCLACWIICEGACQGQGFCKDNGCD	162	7	hypothetical protein VM1G_04086	0.933494	19-20.	VAS-SK.	0.4241	0.599	0.537	0
VM1G_10272	Un	240325	240918	+	ATGAAGCAAACCATCGTCGCTTTCCTCACCGCCGCCTTCGCAGGTCAGGCTGTTGCCACAATCAACAAGGGTATCGCCTATTACTCCGACGGCCACTCTGACCAGGCCGTCTGGATCGACGGCGAGGACGCCTGCGACTATGTCTACATGGGCCCCTCATCCGATGACATCTGCGATTGGAACGACGGCTGGTTCACGGCCCAGAACGGCTTCACGTACCGCTTCACGGGATGTGGGTCCAACTTCTGCCTCCTCAACTCCGACAGCTCCGTCAACTCTTGCTCCCACTGGAGCCCCTACAGCCACGCGGGGAACGGCTGCAACGGCCAAGCTGGCAGCTTCTATGTTGATCAGCAGTGGTCATTCTACCAAGTCTCCTCCACTTTGTCGGAAAAGCAT…	594	KUI63522.1	#N/A	#N/A	MKQTIVAFLTAAFAGQAVATINKGIAYYSDGHSDQAVWIDGEDACDYVYMGPSSDDICDWNDGWFTAQNGFTYRFTGCGSNFCLLNSDSSVNSCSHWSPYSHAGNGCNGQAGSFYVDQQWSFYQVSSTLSEKHQPGGFSGADQVFDGSAHVAPDGNTRRCGMGHDALHEATAWLEVTGGEGFWYDSRHSLAITLRGT	197	7	hypothetical protein VM1G_10272	0.997326	19-20.	AVA-TI.	0.7014	0.665		0	secreted protein
VM1G_10317	Un	384915	386035	+	ATGGGTTTCCTCTTTGCTGCCTTGGCAGTCCTCCTAGCCACATCAAGTTCAGTCAGGGGCGATGGCCTCAACGTCCGAGCTAAACAAAACGGCCTTCACTACTTCGGCACTGAGGTCTCCACTGCGGTCCTGAACGACGCTGCTGCCAATGCCATCGCAATACGCAATGAAGACTTTGGCACATATACTTGCGAGTACGAGATGAAGTTCGCCTACACCGAGCCAAGTCGGAACACGTTCAGTTATGACCTCGCCGACCGTATAGTGAATCAGGCTCTTAGCAACGGCATGATTATGCGGTGTCACAACCTCGTCTGGTACCAAAGTCTGCCTACTTGGATTACGAACGGCAACTTCGACAACGCGACATTGATCAGCATCATGGTCAACCACATCACC…	1050	KUI63459.1	PF00331.15	2.8e-93	MGFLFAALAVLLATSSSVRGDGLNVRAKQNGLHYFGTEVSTAVLNDAAANAIAIRNEDFGTYTCEYEMKFAYTEPSRNTFSYDLADRIVNQALSNGMIMRCHNLVWYQSLPTWITNGNFDNATLISIMVNHITNVVTHFKGKCYAWDVVNEAIYADGTFRGQTSASQSLWYKTIGPAYIPIAFAAAAAADPSAKLYYNDYSIETPSTKTTAAINLVKMVKAYGARIDGVGLQAHFSAGAPTQAHLISSLQSFAALGVEVAYTELDVSTPSSAPNYAQQATDYATVVGACQQVPQCVGITVWGFTDKYTWIVGSYPDLWNTTLGKKPAYYSTLAQLGPDPEVDDCGCASF	349	7	Endo-1,4-beta-xylanase 1	0.996865	20-21.	VRG-DG.	0.871			0	secreted protein
VM1G_10334	Un	456481	457629	-	ATGAGAGTGACCCTCACCTGCGTGGCCGCGGCAGCTGGCCTCACTCACTTGTGTCAGGCCCGGGCCTTCAACCAAATTAGTTTATTAGACCCGACGACCAAGGACTCAAACGGGACATGGACCGGCGTCACCAATGGAATGATTGCGTCTGCTATAGACGCCATGAATACCGCCTGGTATAATGAGACAGACGGTCGATGGAACTCGACGACGGCATGGTGGCTGACTGGCAATGCTCTCCAAGGTGTCTGCGACTACATGCTCAAGACTGGTGATACGCAGTATCTCTCCCAGGCCGAGGGCACCATCGAGAAACAGTCAGGTCCGCTGCCATGGTGGCCGGAAGGCGGGGGTGACTTCCGTGCAGACTCGACAGATGATACTGGGTGGTGGGCTCTA…	1149	KUI63471.1	PF03663.9	2.6e-58	MRVTLTCVAAAAGLTHLCQARAFNQISLLDPTTKDSNGTWTGVTNGMIASAIDAMNTAWYNETDGRWNSTTAWWLTGNALQGVCDYMLKTGDTQYLSQAEGTIEKQSGPLPWWPEGGGDFRADSTDDTGWWALALVRLFDITDDSSYLDTAELDEEYIYSYWNTSTCGGGILWNIPDLSYKNAISNELYIKLAASLHNRKPGDTQYLQRALQVWNWFNASGMINSADLVNDGLAEGSNGTCTNNGGTTWTYNQGVVLGGLSELYLATGDKDYLNTAKEIADAVVSSAALSPNGILTEPCEPTGDCDSNQETFKGIFSRNLGELNILLADRPYDSYLAHNARSAWENDRNSSDYYGLSWAGPYTDATVGTQSSVISLLVSNIW	382	7	hypothetical protein VM1G_10334	0.985527	20-21.	CQA-RA.	0.6084			0
VM1G_10892	Un	193983	195142	+	ATGCCAACGAGTTACCCACCTTGGAAGATGTGGCCACAGCTTGTATGGCTTCTTTTTTGCTTCTTTTTCGTTAGGAAAGCCTTTGCCGCTTTCTATTACCCAAATCCTCAGGTGGCGTTTTTAGAACATATTCTAGTTGATAACTGGGGAGCATACGCGTCCAACTTCTCGTCGGCCATCACCCCCTGCAGCAACTATGTAACCGAGGTCGGCGAGCCAGCGATCAAGTCTGGCCGTACAACTGCGGCGCAATGGATACGAGTAGCATTTCACGACTTCGTCACTGCCAATGTCATGGCTGGCACTGGTGGTCTTGATGCGAGCATTGGGTTTGAGACGTTACGGGAGGAGAACTCCGGCAGCGCGTTCAACGACAGCTTCACATTCTGGAGACCGTTT…	1008	KUI64100.1	PF00141.18	7.6e-24	MPTSYPPWKMWPQLVWLLFCFFFVRKAFAAFYYPNPQVAFLEHILVDNWGAYASNFSSAITPCSNYVTEVGEPAIKSGRTTAAQWIRVAFHDFVTANVMAGTGGLDASIGFETLREENSGSAFNDSFTFWRPFVSDAVSMADLVAIGTVMSMGLCGGHKVPYHPGRVDALEADPTTGVPAPETSLEETLLFFNRAGLNQPESIGLTACGHTMGSVHHGGFPQVVPASAVTPDNTNGGISFDTTRAVFDSKVVHEYIDWEGNKGGPLVATDNVTTRSDLRLYESDGNATMQSLYNMGDGFEDVCVNLMGRMINTVPAQVDLQEVIRPLTVKCYVSC	335	7	L-ascorbate peroxidase 5, peroxisomal	0.947333	29-30.	AFA-AF.	0.9155			0	secreted protein
VM1G_10963	Un	79569	80845	-	ATGAAGACGGCTATCTTCCTGGCCGCTCTGGCCCGCATTGCGTCGGCCGTTGGAGTCACTGGCGCCGCCGAGGGTTTCGCCAAGGGAGTTACTGGAGGTGGCACTGCCACTCCTGTCTACCCCACGACCACCGCCCAGCTCGTCAGCTACCTGGGCGACTCCTCCGCCCGTGTCATCATCCTTGATGGAACCTACGACTTCAGGAACACCGAGGGAACCACCACCTCTACCGGCTGTGCTCCTTGGGGTACCGCCTCTGCCTGCCAGGTCGCCATCAACCAGAACGACTGGTGCACCAACTACGAGCCTGATGCTCCCACCACCAGCGTCTCCTACGACAACGCCGGCGTCCTGGGTATCACCGTCAACAGCAACAAGTCCATCGTTGGCAGGAACGGT…	1128	KUI64193.1	PF00544.14	3.5e-19	MKTAIFLAALARIASAVGVTGAAEGFAKGVTGGGTATPVYPTTTAQLVSYLGDSSARVIILDGTYDFRNTEGTTTSTGCAPWGTASACQVAINQNDWCTNYEPDAPTTSVSYDNAGVLGITVNSNKSIVGRNGAKIIGKGLRMVGVKNIILQNVEITNINPKYVWGGDAITLDNTDLIWVDHVTTSLIGRQHIVLGTDASNRVTISNCYFDGYSTWSATCDNHHYWGMYFDGSNDLVTFKNNYIYHMSGRSPKVQGNTLLHAVNNYWYDYTSTGHGFEVGKGAYVLAEGNVFQNVPIEVESSSFAGEMFSVPSTVAACNTNLGRDCQVNIFGSSGTMSYTTTDFLVNFKGKNIAAAAAATSSMETTIPANAGNVL	375	7	Pectin lyase B	0.969334	16-17.	ASA-VG.	0.632	0.628		0	secreted protein
VM1G_09169	chromosome 11	98591	99233	+	ATGTATCAATCTACGATTTTCCTGCTGGCTGTCGCCTCTTATGTACGGGGCAACCCTGTGCCTTCCTGCGATACACCGGCTGGTTGTTCCGAGACATCTTTCGGTGACTTCCAGTGGACAGTAGAGAGCTTCAAATTCAAAGCATCTTACATCTTCAGCACACCTGCACACCAAAACTCCTGGGGTTTCGTTGACTTCAACCTATCGAACCCTGCTGTCCCTGATGTACAGGCATCCTGCAGCGCACAGAGCGACCAACTGTCCGACTTCTTCTATGGAAACTTCGCATACAACTGCACGTTCAACGGTGATCTGGACGAGCCGGAACCGGCACCAGCCAAGTTCACTTTCAGCAGGCCTTCGGGCGAGTTGACCATCAACCAGACGTGGGTCTGCGAT…	585	KUI73772.1	#N/A	#N/A	MYQSTIFLLAVASYVRGNPVPSCDTPAGCSETSFGDFQWTVESFKFKASYIFSTPAHQNSWGFVDFNLSNPAVPDVQASCSAQSDQLSDFFYGNFAYNCTFNGDLDEPEPAPAKFTFSRPSGELTINQTWVCDDEDPKYPTTFAASGQVNLTLDCTDTTWENSNWTIGQIYSDREIDCMPVTVDVEPYLITAVA	194	7	hypothetical protein VM1G_09169	0.993191	17-18.	VRG-NP.	0.9205	0.842		0
VM1G_08682	chromosome 10	43702	44316	-	ATGTATCTCTCGTTGATCTTTTCGTTCTGTCTCCTCCCCATCTTCGGGCCCGGGCCTGTAGCCGCCGTACCAACAGACATCCGGTCCAGAACCAACACAGCGCTGACGGGCAGGACACTTTCCGGCTCGATTCACAACACCACATACGCCCCAAAGATCCAGAATATCTCGAACAGCACGAAGGCCCTGGAGACCGTGAATTACTTCCCCAATCCCGTGGTCCACTGCTCCGGACGCACTCTTTCTGGGGATAGCAACTGGATGACGGACCTCGACACTGCTGTGATTTCAAGCACCACGTCAGGCATCTACGGGACGTGCGACGTGGACGGCAGCGAGGTCGACGGCGACGGCGCGCTCGCATGGAAGAGCGGGCAGGTACAGGTGTACTATTGCAAC…	615	KUI73405.1	#N/A	#N/A	MYLSLIFSFCLLPIFGPGPVAAVPTDIRSRTNTALTGRTLSGSIHNTTYAPKIQNISNSTKALETVNYFPNPVVHCSGRTLSGDSNWMTDLDTAVISSTTSGIYGTCDVDGSEVDGDGALAWKSGQVQVYYCNHGFTPQDCSLNEYWRADDLINDSCGSDGGGWVTISDWKKTIGRDPTNSDGSFRSECGASLHGASANIVIDI	204	7	hypothetical protein VM1G_08682	0.990974	22-23.	VAA-VP.	0.8972	0.9		0	secreted protein
VM1G_09772	chromosome 12	412878	413844	+	ATGAAGTTCCAAACTATGCTTCTGGCCTTGTCGGCCATCTCTGCTGGCGCTGCTTGCCCAGCAAAGCCTAAGCCTTCCTCCTCAACCTCGATCGCTGCCCCGGCGACTTCCTCCACAGTCTCGGTCGCTACCCCTGCGATTTCGTCCACGGCCTCAGTGGTTGACCCGAAGTCTTCCCCCACCTCCTCGGTAGCTGTCCCGAAGACTTCATCTGAGGCTGCCGTGGCTGCCGCTTCTGCAGCTGTATCTTCCTCATTGTCCTCTACCAAGGCACTCGCCGCATCCTCGGCCGCCGTGTCCGGGAACTCTACCTTCTACGGCGGAAACCTCAGCGGAGGAATGTGCTCCTTCACCACCATGTCAAGCATCCCTGACGGTCTGTACGGCACGGCTTTCTCT…	894	KUI74226.1	PF03330.13	5.4e-12	MKFQTMLLALSAISAGAACPAKPKPSSSTSIAAPATSSTVSVATPAISSTASVVDPKSSPTSSVAVPKTSSEAAVAAASAAVSSSLSSTKALAASSAAVSGNSTFYGGNLSGGMCSFTTMSSIPDGLYGTAFSGSAWDDAAECGACLSVTGPNGNSITVMVVDQCPECDEGHLDLFEDAFEQLGTKSAGIISTSYTKVPCGITSPIVLHNKSGTSAYWFSMQVVNHNEPISTLEVSIDGGSTWSSTTRAEYNFFENASGFGTDTVDVRVTSTSGGTITVSGVSVAADSKVTASSNFS	297	7	Expansin-like protein 1	0.964731	17-18.	AGA-AC.	0.3818			0
VM1G_09438	chromosome 11	1137171	1138721	+	ATGCAGCCTCGCTATGGGCTCTTGCGGGCCTTCTTGGCGCTCGCCTCTATCCATCTGGCAGTCACCAGCCCTATCTCTACCAAATCCTCTGCTACCGGCTGTGTGAATCCTCGGGTCAGGAAAGAATGGCGAGACTTCACCAGTTCTCAACAGCTAGAATATCTAGATGCTGTGAAATGTCTGATGAACACACCATCTGAGCAGAGTGACGTGTATGCCGGGTCAAGATCACGGTTCGATGACTTCCAGGGTCTTCACATCTCTCAGACGGACAATGCTCACTTCTGCGGCCAATTTCTACCTTGGCATCGATACTTCCTACAACTGTACCAGAATTCTCTCACGGATAACTGTGGTTATACTGGTCCAATACCGTATTGGAACTGGGCCCTCGATGCC…	1089	KUI73835.1	PF00264.15	7.8e-39	MQPRYGLLRAFLALASIHLAVTSPISTKSSATGCVNPRVRKEWRDFTSSQQLEYLDAVKCLMNTPSEQSDVYAGSRSRFDDFQGLHISQTDNAHFCGQFLPWHRYFLQLYQNSLTDNCGYTGPIPYWNWALDATADDPLASSPLFDATYGFGGNGPYIANVSGFPIEYQSPIEIPGRTGGGCVADGPFANFTISMGPGNHTEYNPHCLRRDFSPIILKKAANQSVIDLTLTATDFWHLDLFVQGTALELDGMMTHAAGHVGIGGKIGEVQNMYSSPGDPVFYPHHGGVDWLWWLWQQIDWPARNVSIGGPDKMWSGAYDYFGYVEYENITLDTPLYFDKMAEPITVRDVMDTENGLLCYVYE	362	7	Tyrosinase	0.88836	22-23.	AVT-SP.	0.4346			0
VM1G_09458	chromosome 11	1208634	1209789	+	ATGAAGTCCATAAGCCTTGCTGCATTGGCAGCCAGCCAAATCGCCGTGAGCTCGGGCACCATCCTCTGGGACGGCCGGTTCAATGACCTGGCCTCCTCAACAGACCTGAACAACTGGTCCTGGTCCAACGAAGTCGGCCCATACCAGTACTACATCCACGGGTCGGAAAACGTAACCGAATACGTCAACCTCTCGCCGTCCTACAAGAACCCGGCCGACACCTCGTCCAGCCAGGGCGTCAAGATCACCCTGGACTCGACCGCGTACTGGAACGGCCAGAACATGCGGCGCACGGAGCTCATCCCCCAGACCAGCGCCGCCATCAACGCCGGCAAGGTCTGGTACCACTTCTCCATGATGGCCGAGGCCACCAACTTCCCGTCCGTCTTCCGCGAGCAC…	1083	KUI73729.1	PF00734.13	1.8e-10	MKSISLAALAASQIAVSSGTILWDGRFNDLASSTDLNNWSWSNEVGPYQYYIHGSENVTEYVNLSPSYKNPADTSSSQGVKITLDSTAYWNGQNMRRTELIPQTSAAINAGKVWYHFSMMAEATNFPSVFREHQICFFESHFTEMKAGWISGESATSDTNLQWMVGGVSKWETNFTAGVWHNVAYEIDFSAGTVGFWHSTGADDLVLTVSPVSATTSSDGADWHLGVLELPRDGYNDTDEDLYFSGVYVESGSLTTSVSGPGSGSSSGSSSSSSSAAAATSTSTTSRSTTLATSTVSTTSKSASSSSSSSSSSTVSSATATSTCAAVKYAQCGGTGWAGCGVCASGNTCTYLNDYYSQCL	360	7	putative endo-beta-1,4-glucanase D	0.950999	18-19.	VSS-GT.	0.433			0
VM1G_07112	chromosome 7	1768847	1769887	-	ATGAAGCTGCTCGCAATCTTCACGCATGCCATGTTGGCCGCAGCCATCACAGCCCGGCCCGACAACAAACCAGGGCATAGATCACCTTCCGGAGAATGTACAGAGGAGACCGCAGTGCAGAGAAAAGAATATGGAAGCCTGACTGATCAGGAGAAGCTCTCATACATTCACGGGATCCAATGCCTGATGCGGTTGCCCTCTCATTACCCAGCCGACGTCGTACCAGCAGCAACTAACCGATGGCTCGACTTCACGGCAACTCACGTCAACCTGACACTCAGCATCCACTACTCGGGCCTGCTGCTGCCTTGGCACCGCCACTTCCTCTACCTCCTCGAGGACGCCCTGAAGACAGACTGCGGGTACCCGCAGTATCTGGGCATCCCTTACTGGAACTAC…	1041	KUI71511.1	PF00264.15	1.5e-40	MKLLAIFTHAMLAAAITARPDNKPGHRSPSGECTEETAVQRKEYGSLTDQEKLSYIHGIQCLMRLPSHYPADVVPAATNRWLDFTATHVNLTLSIHYSGLLLPWHRHFLYLLEDALKTDCGYPQYLGIPYWNYPLYPSLADSPIFDGSHTSLGSNGSATDLCIEKGPFSNTTITFGPFPPVSINITQPPDWTQPKPHCMQRNLNDQSLQEFNNQSNVDALLAAPDMVTVERWLNSKSLLFGFTARGIHGGGHFSIGGTNSDFFASAQDPSFYLHHCMLDRLWAMWQDDHPDLRYSYNGTSTFLNPPGVTPEVDNSTVMTFGRVGDPITVGETADVMSGAPYCYIYL	346	7	Tyrosinase	0.985687	18-19.	ITA-RP.	0.5215			0
VM1G_05130	chromosome 5	1491317	1491742	+	ATGCAGCTCACCGCGACCATCCTCGCCGCCCTGCTGAACACCGGCGTCCTAGCCCTGCCCCCGGATACATCGCACAAGCGCGCCATCAGCAGCGGACCATGTCCCGAGTTCGCCAACAACCCTCTTTGCTATGAGTCGAGCTTTCTTGGGGTGGTGTACTCGGGCTGCAAGGCTCCCTTGGCCAACGTTACGTTGGGGACGGACTTGCACGCTATATGTGTCAGTCAGGGCAACATTGCAAAGTGCTGCCAGGATACTTATGTCGGATATGGCATCGGTTGTGAGGACCCAGAGGGGACTTCTACCGGTACTGATTAA	318	KUI69615.1	PF06766.6	1.7e-11	MQLTATILAALLNTGVLALPPDTSHKRAISSGPCPEFANNPLCYESSFLGVVYSGCKAPLANVTLGTDLHAICVSQGNIAKCCQDTYVGYGIGCEDPEGTSTGTD	105	7	Cerato-ulmin	0.992275	18-19.	VLA-LP.	0.9602	0.924		0	secreted protein
VM1G_09037	chromosome 10	1338711	1339763	+	ATGAAGCTGTTTTTCCTCTTAGTTTCCGCCCTTGTCGCCGTAGTGGCCGCGGCAGATCCACCTCCTTCCAGGATCGAGAAGCGAGCAACCACTATCTGTGGGCAATGGGACACCGTCGAGACAGGAAGCTTTACCGTGTATCAGGACCTCTGGGGCGAGTCATATGGAACCGGCAGCCAGTGCACCACAGTGAACTCGCTCAGTAGCGGCGGCAGCCTGTCCTGGTCAACATCATGGTCCTGGTCAGGGAACGGGAGCCAGGTCAAGTCGTTCGCCAACGCGGTCGCCAGCTTGTCAGCCGTGCAGCTGTCCGATATCAGTTCACTACCGACCGCTTGGTCGTGGAGCTATACCGGCACTAGTATCGTAGCAGACGTAGCCTATGATGCCTTCACCTCC…	966	KUI73364.1	PF01670.11	4.9e-33	MKLFFLLVSALVAVVAAADPPPSRIEKRATTICGQWDTVETGSFTVYQDLWGESYGTGSQCTTVNSLSSGGSLSWSTSWSWSGNGSQVKSFANAVASLSAVQLSDISSLPTAWSWSYTGTSIVADVAYDAFTSSTATGTADYEIMIWLAALGGAGPISSTGSTIATPTIDGVTWNLYYGENGATQVYSFVASSEVTSFSGDLLAFFTYLINTDGLPSSQYLQSVGAGTEVFTGTNAVFSVSAYSLSETTGSAAASTTKATSTTTKATTTTTTKGTTATTTSGSTSSASHYAQCGGSGYTGPTACASPYACVSANPYYSQCL	321	6	Endoglucanase cel12C	0.999754	18-19.	AAA-DP.	0.5494			0	secreted protein
VM1G_07395	chromosome 7	2884191	2885316	+	ATGCTTTTTCTCATTCTCAGTCTCGCCACGCAGGCCGTGGCCTACACGGATATCAATGTTGATATGTTCATGTACAAAAATATTGACCCCATCGTATATCCGGGACAATACTCAAAGTCGCATCTGCATACCTTCTTCGGGTCGGACGCCATCACCGTCAACACGAACACCAGCGCTGAGCTTCAAGCCGGTTGTGCTACGGCGGAGAACCCTAACGACTTTTCGACTTACTGGGTCCCAACACTGCTTGCCTCACCCACCGGCGACACAGATGCCTCGTCCTACTCGCCCGTGCCGATAGGCCGCTTCACAGCGTACTACAACCTCGGCGCCTCCCCGGCCGAGGTCGCCATCCCGCAGGACCTGAAGATGACAGCCGGATCCGCCACAGCGCAGACC…	1023	KUI71407.1	PF09362.5	1e-53	MLFLILSLATQAVAYTDINVDMFMYKNIDPIVYPGQYSKSHLHTFFGSDAITVNTNTSAELQAGCATAENPNDFSTYWVPTLLASPTGDTDASSYSPVPIGRFTAYYNLGASPAEVAIPQDLKMTAGSATAQTSEEMSSNAPNAGVEWFCEDDDAPADKDAAAFPMSTCSTYLQTLLYFPDCVNTDTLETEYTSSSYGTENWCPSDMSRMPQLRFSIRYDLRSILPNGWEGEPPLILSSGTSFSSHGDFINGWLPEAAENMVATTEGKYSFAAVDGPNGNDGDGSVCKTTATDADPDHGTSDYATSLEEMSSSSSSKLRRRRIDSQRAASRAAARDAARA	340	6	hypothetical protein VM1G_07395	0.987306	14-15.	AVA-YT.	0.7579			0
VM1G_05456	chromosome 5	2670378	2671376	-	ATGAAGCCCGCTCACCAGCTCCCAGCAACTCTACTCGGCCTTCTCCTTGTGGCTTTGTACCCGACCAGCTCGACAGCCTCACCAGCACCCTCACCAGTCCAAGTGCACGTCGTCACCATAACCGCGGCACCCACCATCCCATCAACAGTACCACAGTTCACGGACACGGCACTATTCACCTCCGCCATCCTCAACAGCACAAACTTCTACCGCAAAGAGCACAACGCGACAGCCGTGTCGTGGAACCACACCCTAGCAAAGTACGCGTCCTCGTACCTCTCCTCCATGGGCTCCCAGTCGCCAGACTCCGGATCCGAGTGCGACTTTGCACACTCCGGCGGACCATACGGCGAGAACCTCGCCATTGGGTGCAATGAAGTGACGGGCTGTGTAGAACTG…	684	KUI69333.1	PF00188.21	2.2e-17	MKPAHQLPATLLGLLLVALYPTSSTASPAPSPVQVHVVTITAAPTIPSTVPQFTDTALFTSAILNSTNFYRKEHNATAVSWNHTLAKYASSYLSSMGSQSPDSGSECDFAHSGGPYGENLAIGCNEVTGCVELWGNEREEYNFNDPGFSEETGHFTQLVWKATTTVGCGKRLCGTRAWYIVCEYWPRGNVIGEFREEVERQVDGTKTDKAPGNNEQGLYPIITKFAN	227	6	Cell wall protein PRY3	0.991261	26-27.	STA-SP.	0.5249	0.543		0	secreted protein
VM1G_02835	chromosome 3	1117814	1118479	-	ATGAAGATCGCCATGCTCCTCCTCTCCGTCATCTCGACGGCATCCGCGGTTCCCTCACCCCCAAATGTTTCTCATACCCCCGATTTCAGCCAGATTTACAAAGGCTCTGCATGTTCAGATGAGGTCCTAAACGGCTTCAATATTGTCATATGCGAGTTATTGGACAAGAGCGTCATCCACTGGCCCCCAACATATCTCAACACACGGAACATCAGCAACCCTTACGGTGCCAACTGCGCCAATGAGACGTCTTATTCCACAACATATGGGCGCAACCTCACGGCGACTATATGTGACTATGGAGATGTTCTAGTTGGCCACTGGCCCAAGGAGATGTGGCAATTGCCGAATGAGACCAGCGTCAGAATCGGCATTGGCGCCTTCTCGAAGGCAGTGGCA…	666	KUI67621.1	PF09056.6	1.6e-30	MKIAMLLLSVISTASAVPSPPNVSHTPDFSQIYKGSACSDEVLNGFNIVICELLDKSVIHWPPTYLNTRNISNPYGANCANETSYSTTYGRNLTATICDYGDVLVGHWPKEMWQLPNETSVRIGIGAFSKAVAHLSKTPEEVTDELLLKTTLDEFDARREKRDPAYLIWDSDGCTNAPDNPGGFNFLPACQRHDFGYRNYRAQNRLTKAARKKIDKQLKAE	221	6	hypothetical protein VM1G_02835	0.999425	16-17.	ASA-VP.	0.8933	0.675		0	secreted protein
VM1G_03085	chromosome 3	1885451	1886504	+	ATGCCTTCCGCAACTCGGGTCCTCATTGCCTCGGCCATGCTAGCCATGGCCAGCGCCCAGGGTGTGATTCTGAAAGCAGTGGGCGACTCTGGAAAGAGTTTTGGTCTGCAAGTCGACACCAGCGACTCCAGCGACGCCAACTTCATTTCCGATGCAGAAATCTCTGCCAACGTCGTCAACGAGTGCGGGCGAACAGTAAATGGCAACATTGACATTGGAGAGAATACTGAGAATGCTCTGGCCACCGGGGACGTCACCAAGGTTACGAAGGGCGGAAAAGTCAGCCTTGTGATCAACCAAGTCAACGCCAACGGCACTGGGCCCTACACATGCGACCTGGACGAAACATCGAACGCGTCTGGTACAAGCGGACAGGTACCATTAGACGTGCAGCAGAGT…	939	KUI68022.1	PF11327.3	3e-28	MPSATRVLIASAMLAMASAQGVILKAVGDSGKSFGLQVDTSDSSDANFISDAEISANVVNECGRTVNGNIDIGENTENALATGDVTKVTKGGKVSLVINQVNANGTGPYTCDLDETSNASGTSGQVPLDVQQSTSTGSSGNINLSVTLPKDMACIGSSQGNVCTVRCRNAQDYGGCIAIQQTDTAGLPANNSPSNITTAQTLEGIQAQVQQNQKDLSAAVEGNQAATVSEQGADIVKAILQEDPSIEKQVEKELATATASASAAAATKATGSKAGGRKGHKTHGGGRGRGRARSYPVGRYVVSGKDFKNEDD	312	6	hypothetical protein VM1G_03085	0.966388	21-22.	AQG-VI.	0.4421	0.797		0	secreted protein
VM1G_03578	chromosome 3	3645673	3646196	-	ATGCAGTTTATCTCTACCATTGTCCTCGCCCTAGCTGCGGCTGCGGCTGCTATGCCATCGTCTGGCAAGGCACCTCGCGACATCATGGCGAGCCTCAAGCGCGATCCTACAGGGCAGGGCTTCACACACCTCGGCTCGGACAACGTCGTCCGGACTTTTGATCGCCGCCTTCAGGTTGTCGATGCAGCACCACTGGATAGCCGCGCAGAGAACTGGGCACGCACGCCTGAGGCATCTATCCTCGAGGAGATCAAGGAGGCGGTTGTCCGGTCTAACCAGCAAATCGAGTCGCGCTCCTCCAAGCCACGGGACGTTCTCGACGGCAGGCAGGAGAGTTGTGTGTCGGAGAACTGTCCCAATGACGAGTACTGCCAGGGTCTCTCTCTCTATGGATACAAC…	453	KUI67725.1	#N/A	#N/A	MQFISTIVLALAAAAAAMPSSGKAPRDIMASLKRDPTGQGFTHLGSDNVVRTFDRRLQVVDAAPLDSRAENWARTPEASILEEIKEAVVRSNQQIESRSSKPRDVLDGRQESCVSENCPNDEYCQGLSLYGYNCSSCYFVTAEIGNCQEF	150	6	hypothetical protein VM1G_03578	0.954294	17-18.	AAA-MP.	0.4055		0.547	0
VM1G_03602	chromosome 3	3718562	3718843	-	ATGCAGTTCATCCAGCTCTCTGTCTTCCTGGCTTTCGCCATGACTGCCATTGCTACTCCCGTCCAGCTCGAGTCCCGCAGCTACAGCTGCTACAAGGACGTCGCCGCAACCCAAGTCGACTGCCTCGAGGCTTGTGGTGACACCGCCGCAACCCCTTGCACCAATGCTTGCTCCACTGCCGCAACGCAGGGCTACCTTGACTGCAACAAGTCCAAGTAG	219	KUI68056.1	#N/A	#N/A	MQFIQLSVFLAFAMTAIATPVQLESRSYSCYKDVAATQVDCLEACGDTAATPCTNACSTAATQGYLDCNKSK	72	6	hypothetical protein VM1G_03602	0.999424	18-19.	AIA-TP.	0.6315	0.82		0	secreted protein
VM1G_03608	chromosome 3	3742496	3743092	+	ATGAAGGCTCAACAACTCATCACCTTCCTGGGAATGGCCTCGTCAGCCGCTGTTACTGCGCTGCCTTCTCAGCGCTCCACGTCTACCTGCACTGCAGGCTTGACTGCCTGGTCCGATGCCAACTTTGCTGGTGTTGAACATCAATATGATGTCGCATGGAACACATGCATTTCCATTGCAGCTCAGTTTCCCTTCAATCAGTCTGCTGGGGTCAGCTCTGTCAAGGCCAATGCGGGCAATTGGTGTGTAATGTATCCAAACACGGACTGCAACCCTGGACAAGGAAGGGACAATGACACACTGGTTGTGGTTGGAAGCTACTACGATCTCAACGACCCTGAGGAGCACTGGGACAACTTGCCTCAGAGCTTCTCGTGCAAGGAGTACAACTGTTGA	396	KUI68054.1	#N/A	#N/A	MKAQQLITFLGMASSAAVTALPSQRSTSTCTAGLTAWSDANFAGVEHQYDVAWNTCISIAAQFPFNQSAGVSSVKANAGNWCVMYPNTDCNPGQGRDNDTLVVVGSYYDLNDPEEHWDNLPQSFSCKEYNC	131	6	hypothetical protein VM1G_03608	0.888948	20-21.	VTA-LP.	0.4425	0.84		0
VM1G_00901	chromosome 1	3825365	3826552	+	ATGAGCGCCTCAAAGTATATAATACCCCTGTTTGCCAGTCTTCTTGGCTATGGCCTCGCAGCCAAATCGTCGGCTGGCTGCCAGAGTTTCCATGAAGTCGAAGTCAAGAAGACATATAACGTGACGCTAGCAGAACGCCAATATCTCCTCTGGTTCCCCGGGAACTATGAGCCCACGGAGCCAGCACCTTTGATCCTTTCGTACCATGGAGGGTCACGAACCGCCGAGGAACAATATCAGTTGGACCTGTTGACCACGACGTACTTCAACACGGATTACATTGTGGTATATCCGAGTGGGATCAATGAAACGTGGCAGGGCGTGCCGGGCGTAACCACTGATGATATTGGTTTCACCTCATCCATCCTTGACGAACTCGAAGCACGATACTGCATCGAC…	966	KUI64826.1	#N/A	#N/A	MSASKYIIPLFASLLGYGLAAKSSAGCQSFHEVEVKKTYNVTLAERQYLLWFPGNYEPTEPAPLILSYHGGSRTAEEQYQLDLLTTTYFNTDYIVVYPSGINETWQGVPGVTTDDIGFTSSILDELEARYCIDTDRIFATGKSQGGGFVGVLACDEALSRRIAAFSPVSGAFYISDYGDVCDPETVSVEPCNPGRDDIPILNFHGKADKTIKYDGGTRRGACLPAIPHWVQTWAERDGLGLDNETSNLPLAAEDSTAVRYEFGNGTARGLVTHVMDGKNIGHDWPSTQANSDNLESGHHLASFNASSLIIDFFNAHPLSRG	321	6	Feruloyl esterase B	0.932429	20-21.	GLA-AK.	0.4383			0	secreted protein
VM1G_00952	chromosome 1	3998004	3998782	+	ATGAAGATGTTCAGCATGCTTCTCACCGCCCTTATGGGTATTGGCCTGGTCCAGGCTGCTCCCGCGAGCGACTTCGCAACCGACGTTGTTGGCCTGCACACTCCCAACAAGACCTACAATGTCATCGACATCAACTGGTCCCTCCAGGTCAACAACACCGATACTCCCTGGAACCTCACCGTTGCCGGCACTATCGAGGATCTCTTCAGCAACTACTCCAAGGTCGACCCAGAGGGTGCCGCTGCCCTCAACAAGTCCATGCACGGCGATCTCCAGGGTCGTGACGTCTCCAGCAACCCCACCACTACCCTCTGCAACTTCTTGGGTGATAGCGCGAGCGCTTCACGCATTGCCCAGGGCGTCTCCTACCTTCGCGGAGTCCCTGGCAAGCCTAGCAAC…	627	KUI65538.1	#N/A	#N/A	MKMFSMLLTALMGIGLVQAAPASDFATDVVGLHTPNKTYNVIDINWSLQVNNTDTPWNLTVAGTIEDLFSNYSKVDPEGAAALNKSMHGDLQGRDVSSNPTTTLCNFLGDSASASRIAQGVSYLRGVPGKPSNGPGPGECGRVSCSYNSAIWWCNDNRVTKVLDSFGNIADGAQQILTLCDPNYHHASVNGQQFYDDGWNVIVRGASC	208	6	hypothetical protein VM1G_00952	0.999299	19-20.	VQA-AP.	0.9123	0.939		0	secreted protein
VM1G_09848	chromosome 12	647339	648168	+	ATGCGGCCTTCCTCCTCTTTGCTGGGGCTTCCCGCCTCGCTGCTCCTGCTCATCGCGGCCCCCATCGGGGAAGCCCAAGCCAACGCCCCGGGAGGCCTCCCAACCGCCATCCGGAAGATGAGCCCGGACGCCGGGGAGAAGCTGTTCCAGGAGTATTTCGCATTTGCGGAGGAGGACAACGTAGCGGACGCCGTCGCGCAGGCTCAACAAGCAGCCACGCCGGCTTACAGGCCGGGAGGAGAGGAGCTCTTGGCGGTCAACTCGTCCGCGCCGATGCCATACTATGCCCCATTCGCCCCACACTTCTACTCGGGGCCGGACGCGCGGGAGGACACTGGAACTGGGGTTGGTGACGAGACGTCGGGCGGGTGGGATCTGTTTCGAAGGGCCAGGGATGTC…	636	KUI74179.1	#N/A	#N/A	MRPSSSLLGLPASLLLLIAAPIGEAQANAPGGLPTAIRKMSPDAGEKLFQEYFAFAEEDNVADAVAQAQQAATPAYRPGGEELLAVNSSAPMPYYAPFAPHFYSGPDAREDTGTGVGDETSGGWDLFRRARDVVARLGKRDYACPTGTSSCSSIGYPNSCCQTGTQCVQITDTGLGPACKAQLLLQALSPRQQTDLLRLWWSPPPRQHPRL	211	6	hypothetical protein VM1G_09848	0.995388	25-26.	GEA-QA.	0.4914			0	secreted protein
VM1G_05869	chromosome 6	729401	730063	-	ATGCTTTTCAAGGCACTTCTCACTCTCTTGACGGCCACTTTGGCCGTGGCCGCCCCAAGCAAACGCCAGGACGACGACACTGGCGGTCTATCGGTCGAGCTCACAAACACAGTCCTGGCCGTGAGCGCAGATTACCGGGTCTCTACAAACGGCACTGCAGTGCCTGTTAACTTCCCCTTTACCGTCGACCTGGTCACGGTCACATGTGTCGAGATTTGCATCCCAGAGTACCACTGCACGCTCTATGACACAAACTACACGCCTTTCATCACCGTTCCACCGGGGACCACAGAGATCCAGCCTCCCACGGAGGTCGGCCTGATCATCTGTGGCGGTGGACTGCCGGAGAAGAAGCGTGAGGTCCAGCCAAGCACCCCAGCAGCCCGGCGCACAGGGCCA…	663	KUI70938.1	#N/A	#N/A	MLFKALLTLLTATLAVAAPSKRQDDDTGGLSVELTNTVLAVSADYRVSTNGTAVPVNFPFTVDLVTVTCVEICIPEYHCTLYDTNYTPFITVPPGTTEIQPPTEVGLIICGGGLPEKKREVQPSTPAARRTGPYDGVAVFSNEETGYKTGFGFHIGETISLGDRTKYYTNATVQDVNAPVNERWNCEAFDENGGSLGIFFASDRFIYSFVPGVVASFLCD	220	6	hypothetical protein VM1G_05869	0.992614	17-18.	AVA-AP.	0.7591	0.625		0	secreted protein
VM1G_10011	chromosome 12	1257778	1258149	+	ATGAAGTCCGCACTCGCTTTCTTCTCCTCGGCCATCTTGGCCCTCACAGCCACAGCAACACCTCACAAACGAGCCACTTACGACGGGCATCTGACCCCGATCGGGGAGGTCCCTGGCGCCTACACTGCATGCGGCCAGGAATACGAGGCCGACAGCATGTACGTTGCTGTCAACCCAATTCTCTTGCCGCCTGACTGCTCGCCCAAGACCATTACCATCAACTGCCCTACTGGGGCAGTCACAGGCCAGGTTCTTGACAAGTGCATGCGTTGTGGATCTGATCATATCGATGTGTCCAGCGCCGTCTATGTTGCTTGTGGTGGCACCAAGGGCGGTATTGACCCTATCAATAACATCACTTGGAGTTTCTGA	372	KUI74169.1	#N/A	#N/A	MKSALAFFSSAILALTATATPHKRATYDGHLTPIGEVPGAYTACGQEYEADSMYVAVNPILLPPDCSPKTITINCPTGAVTGQVLDKCMRCGSDHIDVSSAVYVACGGTKGGIDPINNITWSF	123	6	hypothetical protein VM1G_10011	0.995593	19-20.	ATA-TP.	0.7096	0.907		0
VM1G_06261	chromosome 6	2201674	2203063	-	ATGCGTTCCGCAACCATCCTCGCCGCCGGGTTCGCGGCCGTGGTGCAGGCCGCCAACAACTCTGCCTCCGTCTCTGGAACTGCTGAGGGCTTTGCTGCCTCCGTTACCGGTGGTGGCGATGCTACGGCTGTCACCCCTACCACAACCGATGAGCTGGTCTCATACCTCACGGACTCCGAGGCCCGAGTTATCGTGCTGACCAAGACCTTCGACTTCACCGGTCTCGAGGGCACAACCACTGGCACCGGCTGTGCTCCCTGGGGAACGGCTACAGCCTGCCAGCAGGCTATCAACAAGGATGACTGGTGCACCAACTACGAGCCTGATGCGCCTACCGTCGACGTCACGTACGACAATGCCGGTCTGAACCCCATCAAGGTTGCCTCCGACAAGACCATC…	1143	KUI70816.1	PF00544.14	7.3e-23	MRSATILAAGFAAVVQAANNSASVSGTAEGFAASVTGGGDATAVTPTTTDELVSYLTDSEARVIVLTKTFDFTGLEGTTTGTGCAPWGTATACQQAINKDDWCTNYEPDAPTVDVTYDNAGLNPIKVASDKTILGQGTSGVIKGKGLYLANVENVIIQNIRITELNPQYVWGGDAITLAGTDLVWIDHVTTDQIGRQHIVLGEAASGRVTISNSHIDGESTYSATCDGYHYWNLYFTGSDDQITLKNNYIHHFSGRAPKLGGSTVLHAVNNYWYESSGHGFEVGEGAYVLAEGNVFGDVATIYEDGDATTVYTVNDATGEAACSSSLGRDCVSNSFSNSGTFSFSDTSVLSKFSSADSIAAAAAVSEVTGVSSSAGYGTI	380	6	putative pectin lyase A	0.956378	17-18.	VQA-AN.	0.7803			0	secreted protein
VM1G_06319	chromosome 6	2359808	2360350	+	ATGCGTTTCTCAGTTGTTGCCAGCCTTGTGGCTCTGCTGGAAATTGGTGCCAGTCTGCCCACGACCAACCGCACCAGTCACAACATCCTTCTCAACGGCACAGCAACAGACCTTACCGTCAACCACACTGACTGGACAAAACACGTCGACCCATCTATGTTCGGTCTCCACAGATTTGGGGACGACGTTCCCAGCCTCGACCACGATCTCGACCTCAACCTCGACCTTGGCCTCGACCTCGACGCCGAGAACAAAATGATCGAAACTAGGGGCGAACCAGTCCCGCGGAACCGTAAGGTGGCCGAACAAATGAAGAGCCTCCCCGAGTGCTTCCAGACATGCTTCCGCAATGAGAACGGTAAGGTCGGGGTGGACATCTACTCGTGGGATCTGGATAAA…	543	KUI70669.1	#N/A	#N/A	MRFSVVASLVALLEIGASLPTTNRTSHNILLNGTATDLTVNHTDWTKHVDPSMFGLHRFGDDVPSLDHDLDLNLDLGLDLDAENKMIETRGEPVPRNRKVAEQMKSLPECFQTCFRNENGKVGVDIYSWDLDKFCWMPTWIRTNTWIMYHIFPCWKVQCKDHLKEIKWAGKRWMDETCPK	180	6	hypothetical protein VM1G_06319	0.987328	18-19.	GAS-LP.	0.5345		0.793	0
VM1G_06480	chromosome 6	3010834	3012018	+	ATGTTCACTCTCTCTAAACTTGCCAAGGGCCTGGCTGCCCTGGCCCTCACCATCCTGCCCGCCGTTCAGGCAGCATACCCCAGCCCTGGCGCCTGCTCCGGTGACTGCTGGGCCCACGACCCGGCCGTCGTCAAGCGGACTTCGGACGGTGTCTACTTCCGCTTCAACACTGGTAGCGAGATTGGTATCTACAAGTCCAGCTCCCTCTCGGGACCATGGACGTTCGAGGGCGCTGCTATCCCGGCTGGCAGCTCCATCGATCTTACTGGCAACACTGATCTTTGGGCACCGGATGTGCACTACATCGACGGTACCTACTACATGTACTATGCCGTCTCATCGTTCGGCACCCAAGCCTCCGCCATTGGCTACGCCACCTCAAAGACCATGGAGTACGGC…	990	KUI70270.1	PF04616.9	1.7e-40	MFTLSKLAKGLAALALTILPAVQAAYPSPGACSGDCWAHDPAVVKRTSDGVYFRFNTGSEIGIYKSSSLSGPWTFEGAAIPAGSSIDLTGNTDLWAPDVHYIDGTYYMYYAVSSFGTQASAIGYATSKTMEYGSWTDHGATGISSKSGKNYNAIDPNLIQAADGTYYMNFGSFWNDIFQVEMSSVSHASSAAYNIAFNASGTHAVEGSFVYYRSPYYYLFFSSGICCGYDTSKPATGAEYSIKVCRSESVSGPYVDEKGVACLESGGSTVLASHGTVYGPGGQGVFADTKEGGAVLYYHYADTSVGLADADYKFGWNAISWSTGWPVLQ	329	6	putative arabinan endo-1,5-alpha-L-arabinosidase A	0.997059	24-25.	VQA-AY.	0.9262	0.741		0	secreted protein
VM1G_11723	chromosome 6	3285840	3286472	-	ATGACCCTTACCTTCGCTTCGACAATGCGTTTTCTCGGCCCTGTCGTCCTGATATTCACAAGCTTAACATCTGCGACACCTGTTGCCCTAACATCGGAAAGGCAGTCTTGGAGGGACACATGTACTGCTGCACTCCCATCTCAATTCACCATTTTCGACTTCAGCTATTCCTTCGACCACTTCAACCCGGAGACGGATTCCATTGACTTCTCTTTTGTCGACAACAACCTGATATCGACGACTTGTCATTGGAACTGGTCGAGTGCGATAGTAAACCCGAACTCGAACTCCAACGACGCTATTTACGCCTGCGACAACCCCTCAGTAAGATTCGGATTCTCGACCAATCCAGCGATTTACTTGAATATTTATGAGGTTATTTGCTCTGGGACCACTGAT…	543	KUI70449.1	#N/A	#N/A	MTLTFASTMRFLGPVVLIFTSLTSATPVALTSERQSWRDTCTAALPSQFTIFDFSYSFDHFNPETDSIDFSFVDNNLISTTCHWNWSSAIVNPNSNSNDAIYACDNPSVRFGFSTNPAIYLNIYEVICSGTTDSEVHGGTPEFLQAACVSTNNGGGRYSCALTPGSTVTGDFTDLGPVQS	180	6	hypothetical protein VM1G_11723	0.914265	25-26.	TSA-TP.	0.7016	0.745		0
VM1G_01518	chromosome 2	935289	935716	-	ATGCATTTCTCCAGCATCTTCCTCGCCGCCGCCGCCGCCGCCGCCTTCTTCACGGGCTCTCAAGCCGCCTCCATCCCTCGCCAGTCAGACCCGCATATTGTGGACTTCCGAACCTACGGCCAGCCTGGTTGCTCTGCGGATAACCAAGGAGTCTACACCTACACTGAGTCCCAGTTGAACACCTGCTACACGTTCTCTGAGTCCAGTGTTGAGTCCATCTTCGTCGTCGATGTCACTGAGGGTTGTTCCGTTCATGCCTACACGGACACGGCCTGCTCAGAGAACCAAATTACGGTGCCAGTGGGCATTGACAATTGCTATGATAACGCCGGCGGCTTGGGTTCGTACGAGGTGGTCTGCTGA	363	KUI65890.1	#N/A	#N/A	MHFSSIFLAAAAAAAFFTGSQAASIPRQSDPHIVDFRTYGQPGCSADNQGVYTYTESQLNTCYTFSESSVESIFVVDVTEGCSVHAYTDTACSENQITVPVGIDNCYDNAGGLGSYEVVC	120	6	hypothetical protein VM1G_01518	0.99748	22-23.	SQA-AS.	0.888	0.899	0.558	0	secreted protein
VM1G_01617	chromosome 2	1241073	1241692	-	ATGCGCTTTGGTCCCGCGTTTCTGGAGGCCCTCGTGGCGCTTGTTGGTGCCAGCGTCACGGTGGCAGCGCCCTCATCATGGAGCGTACCTCAAGAGCATCTCGAGATCCTGGCCCTCCGTCGCACCATCCCGCTGAATCCAGACGCCGTGAGCGACGTCCACTGCCAGGATAGACAAGCGCGCATCATCTTCCACGAGGAGAACGCGGCCCAGTTGGCCATCTGCGGCGGCATCGCCGGCAGCACCGACCACTGCGGCGGATCACTTACTACCACGGTCGGCAGGAAGGGCAGCGCCAAGTTCCACCTCGCGGCGGTCGACAAGGGCGCGACGATCGACATCACAAAGACGCGCTGGGAGGAGTGTGTCCACGCCGCGAGGGCCGTGTGTCCTACGGGA…	477	KUI66133.1	#N/A	#N/A	MRFGPAFLEALVALVGASVTVAAPSSWSVPQEHLEILALRRTIPLNPDAVSDVHCQDRQARIIFHEENAAQLAICGGIAGSTDHCGGSLTTTVGRKGSAKFHLAAVDKGATIDITKTRWEECVHAARAVCPTGSLSATCLGGATSGDVAFTLEMNSAE	158	6	hypothetical protein VM1G_01617	0.901151	22-23.	TVA-AP.	0.5271			0
VM1G_03642	chromosome 4	88506	89744	-	ATGAAGCAACTCGCTTTTCTCCTAGCTTTCACTGCCTCCGCTTGGGCTCACGGTTATGTCGATAACGGTACAATAGGAGGAGTGTATTACCAGTTCTACCAACCTTATACGGATCCTTACTACTCAACTCCGCCCCAGAGAATCTCACGCCCCATTCAAGGCAATGGCCCGGTCACAGACGTTACCTTGATCGATCTCCAGTGCGGCGGAGACACTGCGGATGGCGTCGTCGGCAGCGAGCCTGCTCCCCTCCATGCCTCAGCCGCCGCTGGTTCCACAGTTACTCTTCACTGGACTCTCTGGCCTGACAGCCATGTCGGTCCTGTCATTACATATATGGGACGTTGTCCAGATACCGGGTGCCAGGATTATCTGCCCGGGACTGATGCTATCTGGTTC…	744	KUI68147.1	PF03443.9	2.7e-64	MKQLAFLLAFTASAWAHGYVDNGTIGGVYYQFYQPYTDPYYSTPPQRISRPIQGNGPVTDVTLIDLQCGGDTADGVVGSEPAPLHASAAAGSTVTLHWTLWPDSHVGPVITYMGRCPDTGCQDYLPGTDAIWFKIAEAGRDGTSDTWGDSPLMVSGNAGVQYTIPSCLKAGYYLVRHEIVALHAAYSYPGAQFYPGCHQLNITSSGTTTPSGLVAFPGAYQGTDPGITYDAYKATTYTIPGPDVFTC	247	6	Polysaccharide monooxygenase Cel61a	0.999197	18-19.	AHG-YV.	0.499	0.748		0	secreted protein
VM1G_02441	chromosome 2	4519180	4520303	-	ATGTTTCTAAAGGCCGGCCTCCCCGGCCTCTCCCTCCTATACGCCCTGGCAGCAGCCACACCCTCCGAGGTGCTATCAGTGGACTTCGCCGACCCGTCCATCTTATATGACCCCAACTCGGGCGACTGGTACGCCTTCGCGACCGCCGGCAACGGCGAGAACGTCCAGGTGGCGAACGCGGCCTCGCCGACCGGCCCCTGGACCCTGCTCGACATCGACCTGCTGCCGAACGGCATGGGCAGCTGGGCTGTCGACACCGGCATCTGGGCGCCGGACGTCCGGTACCTGTCGCAGAGCGACAGCTTTGTCATGTATTACTCCGCCGTGGTAGCGGACAATACTTCGTTCCATTGTATTGGTGCTGCCACTGCGGATACCATTGAGGGGCCGTATACGCCT…	954	KUI66274.1	PF04616.9	6.5e-27	MFLKAGLPGLSLLYALAAATPSEVLSVDFADPSILYDPNSGDWYAFATAGNGENVQVANAASPTGPWTLLDIDLLPNGMGSWAVDTGIWAPDVRYLSQSDSFVMYYSAVVADNTSFHCIGAATADTIEGPYTPVDTSLACPTDQGGAIDPSGYWDEASSTRWLVYKVDGNNIGHGGLCNNGVDPIQPTPIMLQQLDDDGYTLIGSATEVLDRSDADGPLIEAPNLIYDDDTYIIFFSSSCYSTTLYDISYATSSSLTGPYTKSSAPLLVTGDYGLTAPGGATSVVGGGQMVFHANCDEGRCMFETSYSVSDDVVTIT	317	6	Extracellular endo-alpha-(1->5)-L-arabinanase 1	0.964393	19-20.	AAA-TP.	0.4252			0	secreted protein
VM1G_03795	chromosome 4	549984	551121	-	ATGATGTTCTGTCCCAAGATTTCCTCCTGCCTTCTGGCTCTCAGTATCAGTGTCAATGCCTATTCCAACCCTGAGCCTTGCACAGGCAACTGCTATGCACAGGACCCAGGATTGATCCAGAGATCCTCCGATGGCGTCTACTTCCGCTTCAACACCGATACATACGTCGACATCATGAAATCGAAATCCCTAAGCGGTCCATGGGAAATCGTTGGCAATGTCCTACCGAATGGAAGTGTGATTTATGAGTCCGCTAACGAAGGACTGTGGGCGCCCATGGTGATAGAGCGTGACGGTAAATACATACTGTATTATAGCGTGTCGTCACTTGGAAGCAGGGACTCCGCGATCGGGTATGCAACTAGTTCGACCATGGAGAACGGTACCTGGGTCGATCAT…	972	KUI68200.1	PF04616.9	1.2e-29	MMFCPKISSCLLALSISVNAYSNPEPCTGNCYAQDPGLIQRSSDGVYFRFNTDTYVDIMKSKSLSGPWEIVGNVLPNGSVIYESANEGLWAPMVIERDGKYILYYSVSSLGSRDSAIGYATSSTMENGTWVDHGPTGVQSTTADEFNAIDPTMILVDGTYYLSFGSYWEDIQLATFKPNATKVAGTTYTQTIYQPSGNHKAEGSFPFQYKNYFYMFWSEGQANDYVNSKPAAGGEYKVRACRSSAISGPYKDENGTSCLKGGGNYVLESHGNVYGPGGQGVYNDPTHGPILYYRYINTTIGYATADYQWGWNVIDWVNGWPTI	323	6	Arabinan endo-1,5-alpha-L-arabinosidase A	0.995244	20-21.	VNA-YS.	0.7438	0.712		0	secreted protein
VM1G_10231	Un	123411	124568	+	ATGTTGCGTTCCTCTCACCTAGCGTTCCTCTCCCTCCTCCTGGTAGCGGCCTCGTCCACGCCAGTCGTGCCCCAAGATGAGCTCCTAGCCGAGGAGTACATGGAGGAAGCGGCGGAGGGCTTCCAGGCCCCAGCTGCCGCGCCGAGACAAGTCTACACCGGGCACCACGGCCTGGTCAACGAGCAGGCGGTTGCTACCGACGCGGCGACGCTCGGCGACGCCTTGATGGTGGACGAGCAGGACAGCCCCGCGGCGCGAGAGATGCAGAGTGAAGAGAACAGCGAGGAGGAGGAAGAAGGAGAAGAGGAGACCCAGGACATGCCAGCGCGCGTGGACGCGGTCCAAGAGGCCAATGAAGAAGCCGACCAGGTACTCCCCTACAACCCCGGGGGGCCCATG…	852	KUI63444.1	#N/A	#N/A	MLRSSHLAFLSLLLVAASSTPVVPQDELLAEEYMEEAAEGFQAPAAAPRQVYTGHHGLVNEQAVATDAATLGDALMVDEQDSPAAREMQSEENSEEEEEGEEETQDMPARVDAVQEANEEADQVLPYNPGGPMAVPTPPFPAILTTATTGANATLTTSSGCTTTMLGRLSNPCRVRGPLTEYSSTTTMYTSVNCNGCVSVHVVQPIWGCPIMSVETTVTAASPSTWMSTVCADATALSNLTVAGVAGASTTSESTTLSSLTVTGVDVSSSETSATASSASSTA	283	6	hypothetical protein VM1G_10231	0.983423	19-20.	ASS-TP.	0.4837			0
VM1G_10427	Un	91581	92275	-	ATGCGGCATATTGTTTGGGCCGCTTCAGCCCTCCCAGCCCTCTTCTGGGGCGCAACAACTCTACCCTCCCCCGCCGGAGTTGACTTGGTTCCAAATGCATGCACCTCGGACATGCCCATGGGACTAGGACCATCCATAGTCCCGGACACCGCATCCGCATTCCTCGCCTACGGGCCCTTCGCCACCAATGCGGCCGCCTCCACAAGTGTCGCGGGGTACACCCTCGTCGCCAGCAACCAGCAGGCCTTCGCGGAGACGTCGCCCGTCACGTCGTTGGGCTGGCTGAACATGGCCAGCTACAACGCGAGCACCTGCGGCACGTACTGCACCAACACGGCCGGGTGCCAGTCGTTCGACATCTTCTACCAGCGGTCGCCGACCATCGCGCCGAGCTTCAAC…	555	KUI63806.1	#N/A	#N/A	MRHIVWAASALPALFWGATTLPSPAGVDLVPNACTSDMPMGLGPSIVPDTASAFLAYGPFATNAAASTSVAGYTLVASNQQAFAETSPVTSLGWLNMASYNASTCGTYCTNTAGCQSFDIFYQRSPTIAPSFNTSCPNPSSMTSIMCWVYTTTLTAADLVNTGETRGQFQVVIAGSNLFNVDVP	184	6	hypothetical protein VM1G_10427	0.954989	20-21.	ATT-LP.	0.3081			0
VM1G_10902	Un	25771	26332	-	ATGCTCTCTCCGATTCTCATCCTTTCGATGCTTGCTGCAACCTTCATGGGCGGCGCCAACGCAGTCTTGTCCAATGCCACCAATGCCACCAATGCCACCAATGCCACCAATGCCACCCTTCCCATGGATGTTCCCAACCCGACCAAGATTGACTGCCACATCCCAGGCTACCTCTACTCGGGCGTCAACGCGATCAACGAGGGCATCGACCACCTCAACAGCCTGAAGGGCAACGCCACCCTCGGCCACCAGGACGGCGGAGGCTGGTGCTGGCGCTACAGCTGCTCGTACCGTGCCGGCATCTACGGCTGCAACGACGCGCAGAAGGATGTTGAGGTTCCGTGGAGCACTTTGGCCTCTTATGCCTCCAGGATCAAGGGCCAGTGTACCTTCGACGGA…	486	KUI64145.1	#N/A	#N/A	MLSPILILSMLAATFMGGANAVLSNATNATNATNATNATLPMDVPNPTKIDCHIPGYLYSGVNAINEGIDHLNSLKGNATLGHQDGGGWCWRYSCSYRAGIYGCNDAQKDVEVPWSTLASYASRIKGQCTFDGSTGKVIQGQAFSPDGWNVVVGLKAGTTC	161	6	hypothetical protein VM1G_10902	0.994482	21-22.	ANA-VL.	0.7788	0.849		0	secreted protein
VM1G_12045	Un	19265	19547	+	ATGCAATTCTCCCTGTCAACCCTCGTCCTTGCCCTCGTTGGCTCTGCCCTGGCACTTCCCAACGCAAGCCCCAAGCCCGTTGAGAACCTTGAGACCCTTGAGCGTCGCTGCGGAAGCGAGTATGACTACTGCTCCACTGATGCGGATTGTTGCTCCGGATACGCCTGCTACACGAAGGGCAGTGTCTGTGTCGAGTAG	198	KUI63301.1	#N/A	#N/A	MQFSLSTLVLALVGSALALPNASPKPVENLETLERRCGSEYDYCSTDADCCSGYACYTKGSVCVE	65	6	hypothetical protein VM1G_12045	0.999551	18-19.	ALA-LP.	0.6166	0.891	0.729	0	secreted protein
VM1G_11223	Un	1156	2337	+	ATGCCTCCCAAGTATGGTGTGGTGGCATGTGTCGCCGCTCTTTTACCGTGCCTGCAGTTCTCATCCGCAACACCCCTCCCACAGAAACCGAATTTTCGATGGAATGAGACCAAATATGTCATTGCCTTCGGAGACTCATACACATATGCTCAAGGGACACTGGGATATGCCAACTCGACGTTCATCGGGAGCAATTTGAACTTCTCCTACACCCCCGAGCAGCTCCTATCAGACTGGATAATGCAGGAAGATGTCGACAGTACTGCCAATCGGGGACCAAACTGGATCGAGGACATCACCGGCTGCGGTGTGAAGGAGGGGCTGACCGACCCAAGGACCTGCAACATCCAGTTATGGGACTTTGCATTTGGTGGCGCCGACATCTCTGCGGAGTACTTG…	1038	KUI64432.1	#N/A	#N/A	MPPKYGVVACVAALLPCLQFSSATPLPQKPNFRWNETKYVIAFGDSYTYAQGTLGYANSTFIGSNLNFSYTPEQLLSDWIMQEDVDSTANRGPNWIEDITGCGVKEGLTDPRTCNIQLWDFAFGGADISAEYLPLHHNWSVQLVNQTEQFLLYGQPVLKNIVNPKKTLVAIWIGINDIGDSDKLDVYFPDFYEELISTMFEQAVRPVYEAGYKNFLFMKLPPLNRTPGNLVRAAGPLPNATMIGWWDDTLEKHASEFASQNKDVTSLVFDSNTFLNHVLDHPEDYGIKNVTNYCPEYDQPLPVTQYGCLPLDEYFWYNTGHMTTHTHKILAAELEKFLAASSSKT	345	6	hypothetical protein VM1G_11223	0.985574	23-24.	SSA-TP.	0.9059			0
VM1G_09196	chromosome 11	200168	200692	-	ATGCGTGCTCTGACTGCCATCGCGCTTACCACTGCCTTCATTGGCACTGGAGAGGGTACTACCTCAGTTCCCTCAGAGACCAGAACCCTGAACAAAATCATGTGCGACATCCCGGGATACGGTCAACATCACGGTGTGGACCCCGGTGTGATCGCCGATGGCATCGAGTACCTCAACGGCCTCAGCGGCGATGCCACCCTCGGACACCAGGAGGGCGGGGGCTGGTGCTTCCGCTACAGTTGCTCCTGGGACTCTGGCATCTACGGTTGCAACGACAACCAGTTCGACGTCAAGGTCCCCTGGTCGACCCTTGCCGACTACGCGCAGAAGATCAAGGACAACTGCACCTGGACCATGGAGGATGGCCCACATCATTGGGTCACAGTTGAGGGACAGGCG…	456	KUI73871.1	#N/A	#N/A	MRALTAIALTTAFIGTGEGTTSVPSETRTLNKIMCDIPGYGQHHGVDPGVIADGIEYLNGLSGDATLGHQEGGGWCFRYSCSWDSGIYGCNDNQFDVKVPWSTLADYAQKIKDNCTWTMEDGPHHWVTVEGQAVDSDGWNVIVGLKDGENC	151	6	hypothetical protein VM1G_09196	0.984973	19-20.	GEG-TT.	0.7329	0.723	0.513	0
VM1G_09688	chromosome 12	159704	160034	-	ATGCAATTCACAAGACTGGCGGGCATCGTCGCCCTGGCCCTCTCCACCGCCACCATAGCTCTGCCGACTGGCTCCCAGATGGAGTCCAGACAGATCAGCTCCTGCGAGACGAAATGGATGAACGAATATATGGATTGTATCAGTGCATGTCCGGACGGTGGTCTGACAGACTCGCCTTGTTTGGATACTTGTAACGAGATGGAATCGGCGTCGACCGCCTGTGGTCGCTGA	231	KUI74375.1	#N/A	#N/A	MQFTRLAGIVALALSTATIALPTGSQMESRQISSCETKWMNEYMDCISACPDGGLTDSPCLDTCNEMESASTACGR	76	6	hypothetical protein VM1G_09688	0.994026	20-21.	TIA-LP.	0.5152		0.766	0
VM1G_08399	chromosome 9	1039382	1040502	+	ATGCCATCGGCTATAATCCTCCTCTCCACGGCCCTGGTCGGCCTAGCGCAGACCGTGCAGGCGGCATGCAACGGTGAGGACGCGCTCTGCAGCCGGAAGTACAGCAATGTGACCTTCGTGGGGTCGCACGACAGCGCCTTCGTAGGCTATCTCCCAACTGACAACCAGTTGATCTCGGTGGCGGACCAGCTGGCCCTGGGGGTACGCTTCCTGCAGGCCCAGACGCACAATCTGGACGGCACCATTGAGCTGTGCCACACTAGCTGCCTCGAGCTGGACGCCGGGACCCTGGCCGACTACCTGGCGCCGGTGAAGACCTTCATGGACGCTAACCCGGATGAGGTCGTCAGCATGCTCCTGACCAACGGCGATGCCATCGCCGTCGCGGACTATGCGAGT…	873	KUI72936.1	#N/A	#N/A	MPSAIILLSTALVGLAQTVQAACNGEDALCSRKYSNVTFVGSHDSAFVGYLPTDNQLISVADQLALGVRFLQAQTHNLDGTIELCHTSCLELDAGTLADYLAPVKTFMDANPDEVVSMLLTNGDAIAVADYASVFSSVGLDKYVFTPSGTLSLDEWPTLQTMIDNGTRLVVWMDYHADTSSVSYILDEFSYYFETPYDETNKSFPDCTIDRPSGASADGRMGLVNHMLHIEILGIQIPDEAAAGTTNSVDSIDAQASICKGLYGRAPNVVLLDYVNLGDAMGAQAVLNGL	290	6	hypothetical protein VM1G_08399	0.995082	21-22.	VQA-AC.	0.9391			0	secreted protein
VM1G_09644	chromosome 11	1859702	1860817	-	ATGAAGCACATCCTAGCACTCCTCGGCACCATCACGGCGGCTGTGGCAACCAGCCGCACCTCCGCCCCTTCAGGCTGCATCACGGTCGGCTCAGGCGGTTACAGCACAATCCAGTCTGCAGTCGACTCGCTGTCCACATCCTCCTCGACAGCGCAATGCATCTTCATCGAGCCCGGGACGTACTCGGAGCAAGTGCTCGTCTCCTCCCGCAGTGCCCAGCTGACCATATACGGGTACACCGAGGACACGTCCAGCTATTCCGGCAACCAGGTCACCATCACCGGGAAGCTGAGCCAGGCCGACGGGCTGAGCAACGACGAGACGGCCACGCTGCGGGTCAAGGCGGCCAACTTCAAGCTGTACAACGTCAACGTGGCCAACACCTATGGCCAGGGCAGC…	981	KUI73936.1	PF01095.14	2.7e-52	MKHILALLGTITAAVATSRTSAPSGCITVGSGGYSTIQSAVDSLSTSSSTAQCIFIEPGTYSEQVLVSSRSAQLTIYGYTEDTSSYSGNQVTITGKLSQADGLSNDETATLRVKAANFKLYNVNVANTYGQGSQAVALSAYADSGYYGCAFTGYQDTLLANTGYQLYAKCLIEGVTDFIFGQYAPAWFEACDIRVLSASLGYVTANGRKSSDGASYYVFNNCDIAAASGNTVSDGAFYLGRPWGAYARVSFQSTSMSEVINSEGWHIWNTGDERTSDVLFGEYDNTGAGATGPRASFATELSSAVDISTILTSSYASQGYYDSSYM	326	6	Pectinesterase	0.98265	18-19.	ATS-RT.	0.2565	0.569		0
VM1G_06723	chromosome 7	459141	459795	+	ATGGCCATTCGCACCCTTACCAGAAGATCCCTCCTTGCCCTGGGTATCTTTGCGTCTGCGGCCATCGCTGCCCCAGCGAAAGCCAGCCAGCGCTCAGCGGCCTGCGTGACGGGCGTTCCGGCCAGCACCTCGCCATACGACATCGACTACGCCGTGGTCGAGGGCCCAACCACGAGCAGCAGCTATGATATCGACGCAAGTTTTGAGTCCGCAAACACTATCGGGACTGCGATGAACTTGTACATCAGCCCTGATAGCGATATGAATGACTATGCTTCTTTCAAGTGCCAGTACGCCTGCAACGGCACGCCCGGCTGTGTTGCGTTCTTCGGCCGCTTCGTGCAGGTCAACTCGACGACGGAACATTTTGAGTGTCTGAGCTTTGGGACCCTCCTTGAC…	465	KUI71430.1	#N/A	#N/A	MAIRTLTRRSLLALGIFASAAIAAPAKASQRSAACVTGVPASTSPYDIDYAVVEGPTTSSSYDIDASFESANTIGTAMNLYISPDSDMNDYASFKCQYACNGTPGCVAFFGRFVQVNSTTEHFECLSFGTLLDDSAFTSTSKNVANGGFNKLCS	154	6	hypothetical protein VM1G_06723	0.89148	28-29.	AKA-SQ.	0.3641	0.837		0
VM1G_06779	chromosome 7	649341	650348	-	ATGCGTTCTACTTTCGCTGGTATTGCTGCTTTTGCGGCCTGTGCTTCCGCTCACTACAACTTCGAGGCCCTGATTGTCAATGACAATGTCACCTCGCCCTACGAATATGTCCGTCAGACGACCGACTCCAATTCGCCCGTCACAGATGTCACCTCCGAAGATTTCATCTGTAACCAGGGTGGCCTGGACGCGGATATCATGGCCAAGACCTCGACGTACACTGTCAAGTCTGGTGACCAAGTTGGCTTTACAATCAACTCTAACATCGGCCACCCCGGTCCTCTCTCCGTCTACATGTCCAAGGCCCCTGATGGAACATCGGCCAAGGAGTACAAGGGCGCTGGTGACTGGTTCAAGGTGTACGAGCTCTCTACCTCGTCGGTCACTAGTGAGGGTCTC…	1008	KUI71749.1	PF03443.9	9.4e-50	MRSTFAGIAAFAACASAHYNFEALIVNDNVTSPYEYVRQTTDSNSPVTDVTSEDFICNQGGLDADIMAKTSTYTVKSGDQVGFTINSNIGHPGPLSVYMSKAPDGTSAKEYKGAGDWFKVYELSTSSVTSEGLQWATYVNGGINNFTFTLPDSLPSGDYLMRAEHIALHGASTKGGAQFYLGCAQLTVDGSGSGTPSPTVNIPGVYDGTEPGILINIYYPVPTNYTAPGPVTWPNSCEDHTANFVEQTSDGDCTNDDSSSASGSSSSAAATGSAAASTTVAASTSAPIATSAGVAGNAASSSTAPAAASTATGSSSSSCKRRRALKEAKKGLSQL	335	6	putative endo-beta-1,4-glucanase D	0.939952	17-18.	ASA-HY.	0.771	0.585		0	secreted protein
VM1G_06789	chromosome 7	680721	681487	+	ATGAAGAAACTCACGATCTTGCCCTTCTCCCTTTTTCTCCTCCCGACTGCCCTCTCCGCTCCCTTCGAGCTACTCTCCAAGCGCCCCCTCGCCTCCCACGAGTGGACCCGTTCCACCTCCCCCAACCAACCAAGAGCCAACTGCCCAGCCCTCCTCACCACTGGCGAGTTCGAATACCCCCACTACATCACCCAAATCTCCGCCAGTCAGCCCGATAAAGCCTACGGCGCCCAATACAACGGCGTGTTCACACCCAACGACGTCTCAACCATCTTCTCCTTCGACATCCCTGCCGACCGCACCGACGCAAACTGCACACTGGAGTTCATCTTCCCCAACCAGGAGGACCTCCTCACGAGCAGCTACAGTATCAGCGGTGGCGGCACGTTCGTCTTCGAG…	669	KUI71472.1	PF09792.4	4.6e-30	MKKLTILPFSLFLLPTALSAPFELLSKRPLASHEWTRSTSPNQPRANCPALLTTGEFEYPHYITQISASQPDKAYGAQYNGVFTPNDVSTIFSFDIPADRTDANCTLEFIFPNQEDLLTSSYSISGGGTFVFEGYAPGSCPGSETTYNNQPAPGPFGAFPAVHLEPGYAYVLDVGPCFVGAGTCVAGKTSTNDTTFTYFQDYGNAANGDCPIGIYTTYSYLS	222	6	hypothetical protein VM1G_06789	0.996876	19-20.	ALS-AP.	0.9348	0.73		0	secreted protein
VM1G_07119	chromosome 7	1791742	1792062	+	ATGAAGCTCCCCACCACCACCCTCCTAGTCGCCCTCATCTCCAGCACCGCCGCCAATGAATGGACCCTATACTGCGGCAGTTCCTGCAGCGACGGCACGGCCATCGCCTCTGGAAGCGACTACCAAGCCGCATCCTGCACGAACTTGGACTCCTCATACGAGTACTGCTACTTTGAGTCCGACGTGTCCTGGTACTACGCCGTCGTATATCAGAATGCAGACTGCGTGGTCAGCAGCGACGGCCCGGAGATTTCAATCTCGCCTGGCGGGTGCACGTCTGCCGGGGATTCCAACTCGTATCAGGTTGCGTTGAATTTGTAG	321	KUI71626.1	#N/A	#N/A	MKLPTTTLLVALISSTAANEWTLYCGSSCSDGTAIASGSDYQAASCTNLDSSYEYCYFESDVSWYYAVVYQNADCVVSSDGPEISISPGGCTSAGDSNSYQVALNL	106	6	hypothetical protein VM1G_07119	0.998672	18-19.	TAA-NE.	0.8014	0.93		0
VM1G_07200	chromosome 7	2047026	2048030	+	ATGAAACCACCATCTCAAACACCACTGAGTGCCAGTCTGCTTAGTTTGCTACTGATACAAAGCGGGCAAGCATCACTCAAGAACGGGCCGTTCCACGCGCTCAACCAGACCTCAATCCCTATAACTGCAGCAATAGACCGAGACTTCCCCGACCCAGCAATACTAGAAGGCGAAGACGGCTGGTATGCCTTCGCCACGGCGAGCGGGGACAAGCAAGTCCAGGTAGCGAAAGCACCTACATCGGGGGGCCCCTGGAGCTACCTGGACGTCGACCTCCTCCCGAACCCCGGGGCATGGACGACCCGACAGAACACATGGGCACCTGACGTGCGGATGGTCGACGACGGCACCTATGTCATGTACTACTCGGGCCAGCTGGCTGATGACCCGGCTCACCAC…	1005	KUI71041.1	PF04616.9	5.2e-31	MKPPSQTPLSASLLSLLLIQSGQASLKNGPFHALNQTSIPITAAIDRDFPDPAILEGEDGWYAFATASGDKQVQVAKAPTSGGPWSYLDVDLLPNPGAWTTRQNTWAPDVRMVDDGTYVMYYSGQLADDPAHHCLGVATADNITGPWTADDDPWICDIARGGSIDPSGFLDGHTGRRYVVYKVDGNSIGKGGDCNNGVDPRQPTPIMLQEVARDGTTLVGPAVELLDRTDADGPLVEAPNLIQAADGSYVLFFSSHCFTSAYYDVKYATSESVTGPYARKSNPLFRTGYYSLASPGGATSAEGGDVMVFHGNCPAGRCMYMAKFAVTHEYVLTN	334	6	Extracellular endo-alpha-(1->5)-L-arabinanase 2	0.983551	24-25.	GQA-SL.	0.8365			0
VM1G_00885	chromosome 1	3772540	3774103	+	ATGAGACTATACGGTCGTATGGCGACGTTGGGCCTATTGGCCTCACTGTCGCAGAGTGTTACTTCTTCTTCTGTCCTCCCAGGCGGCCGGTTCCACAGCAAGAGGAAATTGACTGCGGCGTTCAACGGCGCGCTCTACGACTTCCCCGATCCTTCCATAGAACAGGCTTGGAGTTCTGATGGTGGCAAGTGGTATGCCTTTGCTACCACAGGCAACGGCTACCAGATTCAAGTTGCCGTGGCAGACTCACCCGATGGGCCATGGACTGCCCTTGGTCATGATGCTCTGCCGGACAGTGGCTCCTGGACAACGGGGGTGGACAATTGGGCCCCAGATGTCAAGCGGATGCCTCCTGAGAACCAGCATCTGTACATCATGACCTATTCGGGAGCACTCGCT…	1014	KUI65096.1	PF04616.9	7.5e-22	MRLYGRMATLGLLASLSQSVTSSSVLPGGRFHSKRKLTAAFNGALYDFPDPSIEQAWSSDGGKWYAFATTGNGYQIQVAVADSPDGPWTALGHDALPDSGSWTTGVDNWAPDVKRMPPENQHLYIMTYSGALASDTSHHCVGIATSSKIEGPYTPHNSPVICPDIASTGGAIDSSSFYDQVNNKRYIVYKEDGNSVGNGGDCNNGIAPIHSTPIMLQEMNVNDWTTPVGSPVEILDRTDNDGPLIEAPNIIGTADGYYILFYSSHCFTDPKYDVKYATSKSITGPYERKGELLATGDYGLNSPGGATATPQGNVLLFHANCSDPNTGAETRDQKSMQ	337	5	putative arabinan endo-1,5-alpha-L-arabinosidase C	0.884373	22-23.	VTS-SS.	0.5433			0
VM1G_09971	chromosome 12	1085704	1086456	+	ATGAAGTTCTCCGCTGCCGCTGTTCTCGCCGTCGCCGCTGGCGTCTCCGCATTTGAGAATGTCACTTACACCACCGAGATTGTGACTGCCGTCACCACCTTCTGCCCTGAGGCTACCGTCCTCACCCACGCCGGCAGCACCTACACCATCTCTTCGGCTACCACCCTGACTATCACCGACTGCCCTTGCACCATTACCAAGCCGGTCACCGTCGCTTCCTCGGTCTCCTGCGTTACCTGCGCTCCGGCCTACACCAACGGCACCGGTGTCTACCCCACGTCCTCCGTCGCACCCAGCCTGCCCGCTGGTACTGGTGGCGTCGGTGGTGGCGTTGGCGGTGGTGCTGGTGGCTCCACCCCAACTGCCTCTACCACCGGCTCCACTTCCTCGCCCATTGCT…	480	KUI74304.1	#N/A	#N/A	MKFSAAAVLAVAAGVSAFENVTYTTEIVTAVTTFCPEATVLTHAGSTYTISSATTLTITDCPCTITKPVTVASSVSCVTCAPAYTNGTGVYPTSSVAPSLPAGTGGVGGGVGGGAGGSTPTASTTGSTSSPIATAGAGKAAALSGAGLAGVLGLAAFFL	159	5	Clock-controlled protein 6	0.997011	17-18.	VSA-FE.	0.9425	0.51		0
VM1G_06281	chromosome 6	2255110	2256210	-	ATGGCTTCGTCTGTATTTCTCACTCTCCTCGCATTGCAGGGTGTGAAGGCCTGGGGTTCCCTGGGACATGCGACAGTAGCCTACATTGCCCAGAATTTCGTCACCGACGAGGTTGCATCTTGGGCGCAAGGGGTCCTCGATGACACTTCGGATTCGTACCTTGCCAACATAGCCTCCTGGGCTGACTCGTATCGTTCCACCACAGCAGGCGCGTGGTCTTCCCCCTTGCACTTCATCGACGCAGAAGATGACCCTCCGTCGGACTGCAACGTTGACTACGACCGAGACTGTGGTGATTCAGGTTGCTCCGTGTCTGCCATAGCCAACTACACCCAGCGCGTGGGCGATGGCCGCCTCTCCGCCGCAAACACTGCCGAGGCCCTGAAGTTCCTCGTCCAC…	1038	KUI70116.1	PF02265.11	2.8e-71	MASSVFLTLLALQGVKAWGSLGHATVAYIAQNFVTDEVASWAQGVLDDTSDSYLANIASWADSYRSTTAGAWSSPLHFIDAEDDPPSDCNVDYDRDCGDSGCSVSAIANYTQRVGDGRLSAANTAEALKFLVHFVGDITQPLHDEAYEVGANDVDVTYQGYSDNLHADWDTYMPETLVGGYSLSDALSWATNLTKEIKTGDYKSLAASWIDGDAVDEAIDTAMSWASDANAYVCTVVMPDGAKALEDMDDLYPTYYDSAIPTIELQIAKGGYRLGNWLNLIYDAEIKKRDLKAMEGSKRNVNKPLPDLTGRDLLPAPRPLSKAKLARAAIGYGCGHDHSKRDHHH	345	5	Nuclease PA3	0.900649	17-18.	VKA-WG.	0.3932			0	secreted protein
VM1G_01596	chromosome 2	1166686	1167787	+	ATGCGTCAGTCAATCATTGCCTCCCTCTTGACTGCTGTGGTCAGCACCGCAGCTCAAGACGTCACTGCCGGTACTGCTACTGTCGTCACCGACAACCCTGCTGGCGCTGTTTACGCGGCGACCCTTCCCGACACCGCCTTTGACACGGCTGCCTTCCCCAGTGGAGGAAATGTGAAGGGTGCCGTCTACGCCCTTTCTAGCCCCGACGGCACCGGTGTAATCTTCCAGGTCAAATTCTCTGGTCTGCCCAGCGAGGGTGGTCCTTTCCTCTACCACATCCACGACCAGCCCGTCCCCGCCGATGGCAACTGCACCAGCACCGGGGGCCACCTAGACCCCTTCTCGCGTGGCGAGACGCCCTCCTGCGACTCGTCCGCCCCGGCGACCTGCCAGGTGGGC…	840	KUI66682.1	PF00080.15	5.1e-17	MRQSIIASLLTAVVSTAAQDVTAGTATVVTDNPAGAVYAATLPDTAFDTAAFPSGGNVKGAVYALSSPDGTGVIFQVKFSGLPSEGGPFLYHIHDQPVPADGNCTSTGGHLDPFSRGETPSCDSSAPATCQVGDLSGKYGTISSDPFAATYTDDYTSLESGNPAYFGNLSFVLHYANKTRITCANFAAVSTSSCGAGSSSSPSSSSPSTTAASAAASSATATGGGGLLTPTTGSPAGSNATATGSTAPSASSTIVQAGGSANAPALMLAVGAAVMAFVL	279	5	Cell surface superoxide dismutase	0.992603	18-19.	TAA-QD.	0.6686			0
VM1G_07788	chromosome 8	1454446	1455049	-	ATGAAGCTCTTCATCATCATCACATTGGCAGCTTGGAGTTACTACCTAGCGGCAGGTATGCAGGCTAGATCCAGTACCACAGCGTCCTCTACTCTCAATAAGCGCACTGCCGATGTCCGGTTCAATCCAGGTGCCAACGGTGGTGGACCTCAAACCAGGTGCAAAGACATCACCTACACCCCCGGCGAACCGGAGGACAAGATTTGGGGAGTAGACTGCGACGCCCTGATCACTAATACCACCGACCTGCACGGTCTCTACATGTTCCAAGATTGGAAGTTCGACGGCGATTACACAATGCTCTGGAGCTATGGTACCTGCAAGATCGGGGTTTATCGTAGTGATGGCAAGAACTCTTACACCCAAGTCGGCGACGAAGATTTACGCACGATCCTCACG…	525	KUI72314.1	PF14856.1	9.5e-09	MKLFIIITLAAWSYYLAAGMQARSSTTASSTLNKRTADVRFNPGANGGGPQTRCKDITYTPGEPEDKIWGVDCDALITNTTDLHGLYMFQDWKFDGDYTMLWSYGTCKIGVYRSDGKNSYTQVGDEDLRTILTYCNKYLRSSYTMVKTVTGTMKCAGLQGAGNAAMNWTLRSET	174	5	hypothetical protein VM1G_07788	0.946398	19-20.	AAG-MQ.	0.2901			0
VM1G_02407	chromosome 2	4347786	4348677	-	ATGCGTTTCTTCTCACTCGTCGCGCTTGCCGCGCCCCTGGTGTCTGCCATCCAGTTCACCAACCCGGCCGCCAACTCGACCCTGACCAAGGGTTCCACCTTCGATCTGCAGTGGTCTTCTGTCGACACCGACCCGACCGCCTTCAGCGTCTACCTCGTCAACTTCGTCAACTGGCCTCCTTTCTACACCCCTCTGGCTGTAGATGTCGAGACCAGCGCCGGCGAGGCCTCCGTCCGCGTCCCCTGTGATGTCGATAGCTCATACGGCTTCCAATTCAACGCCATCAACGGGACAAACGTCTACATCATCTACTCCCAGACCTCCAAGTTCTTCATCTCAGGCGACGCGTGCACCGACCCCGTGACCACCGCGCCCGCCTCCTCCTGTGCGGCGGCGCCG…	801	KUI66195.1	PF10342.4	1.8e-16	MRFFSLVALAAPLVSAIQFTNPAANSTLTKGSTFDLQWSSVDTDPTAFSVYLVNFVNWPPFYTPLAVDVETSAGEASVRVPCDVDSSYGFQFNAINGTNVYIIYSQTSKFFISGDACTDPVTTAPASSCAAAPTVTQFVTVRGNSTLLASTAAAATITAAPAPAKALVAKAQGTCPATIGWSKDYSHPVTLTETPRADRTVAVATGYAATTTLAKPTAAAGLDAVSKQKSTTGGKKCSANKTRKLKRHSDNGRVSAFKKAKRAHGL	266	5	Serine/threonine-rich protein adg2	0.995526	16-17.	VSA-IQ.	0.9202			0	secreted protein
VM1G_02511	chromosome 2	4723108	4724517	+	ATGAGGGCCATGATACTCGGTAGCCTCGCGCTATTGTCCGCAGTCACCACTGCCTCTCCCCTTGCGAAACGCACTTCGAGGACGAGTCCTCCAAGCGGATGTCTGGTTGTAGAATCTGGCACGACAACCAGTGGATATTATACAACACTTGGTGCTGCCGTCGACGCACTCTCAGGCACGGACGATGCCTGCATTTTCATCTACTCCGGAACGTACACTTTGACCGAGCAGGTCAGAATTGACTATGGTGGTGCCTTGACGCTTTATGGATACACTACCAATACGGGTACCTATAAGGAAAACGTAGTCACTATCGAATGGTCCAAGACGTCCAGCGCCGCTGGCTCGCTCGATGCGAGCGGTGCCCTCAATGTGGTCAGCGATAACTTCAACATGTAC…	1038	KUI65816.1	PF01095.14	8e-15	MRAMILGSLALLSAVTTASPLAKRTSRTSPPSGCLVVESGTTTSGYYTTLGAAVDALSGTDDACIFIYSGTYTLTEQVRIDYGGALTLYGYTTNTGTYKENVVTIEWSKTSSAAGSLDASGALNVVSDNFNMYNINVKNTYGSGSQAVALVANGNQQGYYGCGFYGYQDTLYAKSGYQYYSNCYIEGEHILDWGAFISGSNMLQGAVDYIFGDASAWFGECTIASNGGGAVTANSRQESTDTSWYVIDHSVVEAASGYSLDEKVYLGRPWRALARVIYQYTSLSDAINPTGWTTLYDGATPIFEEYENTGDGSSTSDRDYETTATAAVTKSQLWPDGYSWIDTSY	345	5	putative pectinesterase A	0.995639	18-19.	TTA-SP.	0.6382	0.593		0
VM1G_10549	Un	501100	502303	-	ATGCGCCCATTGCCCGTACTGCTCGCTAGCACACTCGCAGCAACGACAGGAGCATCATGTGCCTCAAAGCCTTTCGAGAACTTTGTAACTTTTGGTGATTCCTACACCGACAACGGTCGGCTGAGCTACTATGCCGAGAACGACGACAAACCCCCTCCGGCCGGGGTCCTCCAGCAGCAGCTTAACGTTACCGCATCCGGAGGTTATGCATGGGGTCAGTTTGTTCAGCAGTACACGGGGGTTGCGTACTTCGACTATGCCGTCTCCGGAGCGACCTGTTCCAACGAGATAATCTCGCGGTACTTGGCCGCTATCGACGAGCTATTCCCCTCCGTGGTGGATGATGAGCTTCCGAGTTTCGTCGCGGATGTCCAGGTCCAGGCATTGTATTCGAACAGA…	1041	KUI63757.1	PF00657.17	1.4e-15	MRPLPVLLASTLAATTGASCASKPFENFVTFGDSYTDNGRLSYYAENDDKPPPAGVLQQQLNVTASGGYAWGQFVQQYTGVAYFDYAVSGATCSNEIISRYLAAIDELFPSVVDDELPSFVADVQVQALYSNRTSENTVYALWIGTNDLGYGAFSTDSQAPGTNITTYIDCIWSVFDAIYSTGGRRFVLLNNAPLQLTPLYASQSNGGIGSSRYWVNKTLYNETEYEYKILEYTQLVNRLFDYGVPFELLVKARWPGATFDIFDVHSLLTDIYENPSAYLDEPVNVTGYFRHCDPLNTSDCVDEPNSLDTFLWFDELHPSNKTDTTIAREFIGVVAGNSSYGTHYG	346	5	GDSL esterase/lipase EXL6	0.989321	20-21.	ASC-AS.	0.42	0.501		0
VM1G_10890	Un	187053	187615	-	ATGAAGGTATTCTCCTACGCTTGGGTTCTCATGGGCCTAAGCACGGGTATCCTTCATGGATTGGCCTCTGCTGACGATCTCCACAACGGCGAGGGTATCAACACCGCCTTCTCTGATGGCTGGCCTCCTCTCTACTCAACCTCCAAACCCCAGGATCTCTGTGGAGATACCATTGGCCACGACAAGTCATCTGACCAAGTCCCCGATACCAAGGACTGCGCTACCCTGCGTGACCAGATGGACGCCAATCCAGGCCTGTGGAACATCACTGCCGACGCCGGTCGCCCGTACAACTACATCCTTCTGGCTAGCCATGGCACCTGTGCTTTTGTTGCTGCTCCTCTGGACCCCAACAAGGACTGCCTGATCGGCAGCCAGGACGTCCGAGACCTTGTCAAC…	492	KUI64101.1	PF14856.1	1.9e-14	MKVFSYAWVLMGLSTGILHGLASADDLHNGEGINTAFSDGWPPLYSTSKPQDLCGDTIGHDKSSDQVPDTKDCATLRDQMDANPGLWNITADAGRPYNYILLASHGTCAFVAAPLDPNKDCLIGSQDVRDLVNDQVTNYAGYSISSTMGCTVNIATDWAIIHT	163	5	hypothetical protein VM1G_10890	0.993361	24-25.	ASA-DD.	0.7232	0.764		0	secreted protein
VM1G_11021	Un	79021	79957	+	ATGGATTCCACCATCTCAAAGTCCCTCTTCGCCAGCTTGGCACTAGCCACCTTTGCAGCAGCTTGGGACGCTCCCTCTTACTCCGGCTACACCTTAGAATGGTCCTCCGCCTTCCTCTACGCAGCCGGTCAGGCTCCATCATCCAGCAACTGGAACATCATCACCGGCTACCTGGGAGTCAACAGCGAGTTGGAAGAGTATACCTCATCATCCGCCAATGTGCAGTGCTCAGGGGGGGGGACACTGCAGCTTGTCCCCTGGAAGGATTCTTCCGCCACTTACGGATGGACTAGTGGGAGGATCGAAAGTGTCTACACATTCACTCCCACGGCGGGAGCGGTCACGCGTGCTGAGGCGGAGATCCGGTTCGGTACAAATGACATCTCGACCAAGCAGGGG…	864	KUI64246.1	PF00722.16	4.2e-18	MDSTISKSLFASLALATFAAAWDAPSYSGYTLEWSSAFLYAAGQAPSSSNWNIITGYLGVNSELEEYTSSSANVQCSGGGTLQLVPWKDSSATYGWTSGRIESVYTFTPTAGAVTRAEAEIRFGTNDISTKQGLWPAFWILGESLREGGSWPACGELDVLETVDGILTGYGTAHCGTYPGGVCNEGTGIGGSIAIPDQSWHTWRIEWDRTSNNWETETIKWYMDGTVFQTITGSQLTEATWNSLCHSALYFILNVAVGGSWPGDPNSATLDGYGAMMEVAYVAHYVS	287	5	Beta-glucanase	0.928033	21-22.	AAA-WD.	0.6165			0	secreted protein
VM1G_10098	chromosome 13	151658	153087	+	ATGAGGTTATCTAGTGTTGCTGCTTTGGGCTGCCTGGCCGTTCCGCAGGCCTTGGCTTGGGGAGGCTTCGGACACATAACAATCGCATACATCGCCAGCAACTTTGTCCAGCCCCAAACTACCAACTACTTCCAGACACTCCTCCGCAACGACACTGGTGACTACCTTGCCAACGTAGCAACCTGGGCCGACTCCGTCCGGTACATGAAATGGGCCCATTTCACAGGCGTCTTCCACTTCATCGACGCCAAGGACGACCCGCCCTACAACTGCACCGTCGAGCTGGACCGCGACTGCAAGGAGGAAGGCTGCGTGGTGACGGCCATCGGGAACTACACCTCCCAGATCCTCGACCCCACCATCCCGGCCTGGCTGCGGGCGCAGGCCGCCAAGTTCGTC…	981	KUI74524.1	PF02265.11	1.7e-65	MRLSSVAALGCLAVPQALAWGGFGHITIAYIASNFVQPQTTNYFQTLLRNDTGDYLANVATWADSVRYMKWAHFTGVFHFIDAKDDPPYNCTVELDRDCKEEGCVVTAIGNYTSQILDPTIPAWLRAQAAKFVVHFVSDIHQPLHDEDVAKGGNGIHVLWEGAELNLHHVWDSSIAEKWVGGVEKRPYAEAKEWAANITGKIQHGEFKAQSKAWLDGVDFANPNGTALAWAREGNAYVCSHVLPEGPTAIEGQELTGDYYEKAAPVIELQVALLPEGPTAIEGQELTGDYYEKAAPVIELQVARAGFRLAAWLDLIVAALKLEDEL	326	5	Nuclease S1	0.940184	19-20.	ALA-WG.	0.6669			0	secreted protein
VM1G_10121	chromosome 13	233347	234288	-	ATGAAGATCGCACATTTCTTCCTGCCGCTCATTGCGACACTTGTCACACCGACGGCGGCCTTCTGGAGAGGCTTCAACGTCAAGTCCAACACCGCGGATGGCACGACATGCAAGACCAAGTCCGACTGGAGAGAAGTATTCCAGGCAATCCAGACCTTCCCGAACGGGATCAACGCGGCGCGGCTCTTCTACTCGCACAAGTGTAACAGCCTCGCAAATGCCGTGCCCGAGGCAATTGCGACCGGTACCCACATTCTTGTAGGCATCGACGACTCGGACTCGGACTTCGAGGCCGAGAAGGGCGCCCTGCTGGACGCCATAAACCAGTACGGCTTCGACTGGATGGTCGGAATCTCCATCGGCAGCGAGTCCCTGTACCGCGGAAACATTGGCCCCAAC…	942	KUI74501.1	PF00332.13	7.7e-09	MKIAHFFLPLIATLVTPTAAFWRGFNVKSNTADGTTCKTKSDWREVFQAIQTFPNGINAARLFYSHKCNSLANAVPEAIATGTHILVGIDDSDSDFEAEKGALLDAINQYGFDWMVGISIGSESLYRGNIGPNSLTNKINDVRAMVENINGYDSNKKFVEIGHVDTTNAWFDEANTDVIRACDFIGVDVYPYFQAEDNNHIDNAHVLFDDAITQAKSTVTKALEGSSSGRMPSVWVTETGWPVNGNANGDAVPSVSNAASYFQQVACPSFGKMNTFWFTYQDWFAMPSFAVVNADGQEYFSQKCNSNKRFVQF	313	5	putative glucan endo-1,3-beta-glucosidase eglC	0.990098	20-21.	TAA-FW.	0.8867	0.63		0	secreted protein
VM1G_06598	chromosome 7	17778	18748	-	ATGAGGACATCAGCAATACTAGTCTCAGCACTGAGTGCTATAGCCTTCGCGGCTCCCGCCCACCCAAAGCTGAACCTCGACGCCGCACTGCCCACTGATGCCATCAACGACATCTCCCAGTACTTCAACATGTTGGCCTCGAAGACCCAGGAGGGCAGGCAGATGGCTGGATCACCAGTCTGTGACCTGTCCAACGCCCAGATGCCAACAGATTCCCCCACAGCTCTACCAGGCATTTCCTCAGGCCTAGTCCTCAAGCACGTCGCCATAGGCCGCGGCACCCAGAACTACACGTGCGACACAACGGACGAGACGGCAAGCCCCAGCGCAGTCGGCGCCGTGGCCACCCTCTTCAACGCCTCCTGCATAGCAGCCACCTACCCAGACCTGCTCAACATG…	819	KUI71742.1	PF11937.3	4.7e-49	MRTSAILVSALSAIAFAAPAHPKLNLDAALPTDAINDISQYFNMLASKTQEGRQMAGSPVCDLSNAQMPTDSPTALPGISSGLVLKHVAIGRGTQNYTCDTTDETASPSAVGAVATLFNASCIAATYPDLLNMLPRVALAFNLTESSSYLSNLLPPDTEDTLAPGNYMISGHHYFLNTTTPFFNLDTTNGQLGEAPCAKAASVSAPADAPTGQQGEKAVPWLKLQAREGATGRLEEVYRLETAGGSAPSTCAGMPAAFEVQYSAQYWFYESP	272	5	hypothetical protein VM1G_06598	0.989168	17-18.	AFA-AP.	0.5505			0	secreted protein
VM1G_04893	chromosome 5	612997	614163	+	ATGTCTTTCCTCGCAACCAGGATTGTCGGCGCCGCCATTCTCGGCGCCGCCTCTGTTGCTGCCCACGGTTATGTCAAGGCCATCAACGTCGCTGGCACGTACTATGATGGATACAACCCGACCACAGACCCCTACATGTCCGACCCCCCAACTGTGGTGGGCTGGACAGCGTCCGACACGGATGAGGGATTCGTTTCACCCTCCGCATACGCGTCTGGCGATATCATCTGCCATGTGGATGCCAAGCCTGCGGGAGGATATGCCACGGCTAAGGCCGGGGACAAGATCGAATTGTACTGGACTGCCTGGCCATCCTCGCACAAGGGTCCCGTCCTCGACTACCTTGCCAAGTGCGCCGATGATGACTGCGTCAATGTTGACAAGACGAGCCTGGAGTTC…	1092	KUI70059.1	PF03443.9	1.8e-77	MSFLATRIVGAAILGAASVAAHGYVKAINVAGTYYDGYNPTTDPYMSDPPTVVGWTASDTDEGFVSPSAYASGDIICHVDAKPAGGYATAKAGDKIELYWTAWPSSHKGPVLDYLAKCADDDCVNVDKTSLEFFKIDGVGLVSDTDVPGTWASDNLISNNNSWIVEIPSTLASGNYVLRHEIIALHSAEESDGAQNYPQCFNLAITGTGTLEPTGTLGEALYSESEAGILVDIYQTLTSYDIPGPTMIAAGTNLAQSAISVTASVKAVTDISAATSAAATSAAATSAAATSAAASTSAAAASTTAAATSAAAATTSAAAASSSVAATTSSVAAEATTSAASAATTSAAKTCKKRRHARDVLRA	363	5	Endoglucanase-4	0.853055	23-24.	AHG-YV.	0.3477			0	secreted protein
VM1G_11890	chromosome 10	680539	680953	-	ATGTTTTCCTCCCTCCTGAGTATTATTGCCACTTTTGTAATTACGGCACAGGCCTGGGAACTAAAATGGTACGGCGGCATCAACCTCGACTGCAACGTCATCCCAGCAGGCTCCACAGACTTCTACATCCGCACCTACAATGGCCACCACATGCCCTCGCCCTGCGTGCCAGTGAACGGCTCCGCGCGGGGCGTCAGATGCCACAGCCATGTGTACGATTACGGCCGTCCTTGCCTCGACCGAGGGCTGCGATACGGAGCTGGGCCGGGGCTCTGCCGAGGCGTTCGGGGCTGGCTGCTGTCGGCTCTATGA	312	KUI73273.1	#N/A	#N/A	MFSSLLSIIATFVITAQAWELKWYGGINLDCNVIPAGSTDFYIRTYNGHHMPSPCVPVNGSARGVRCHSHVYDYGRPCLDRGLRYGAGPGLCRGVRGWLLSAL	103	5	hypothetical protein VM1G_11890	0.99405	18-19.	AQA-WE.	0.9314	0.704		0	secreted protein	81(RGLR)
VM1G_05047	chromosome 5	1199081	1199972	+	ATGAAGTACGCCGCCGCCCTTGCTGCCCTCACCACTGCCGTCCTGGCCGTCCCCAACGGGGTCATCGACCTTGGTGATGGCGTCAAGCTGGTCCCCCGTGAGCCTCGGGCTAGCCACCGCATCGAGCGCCTCAGGGACATCCGCCGGGGCCTGAAGGTCTCTGACGGGACTGCTACCAACAACAGCGATGTGTCCTACTCAACCAACTGGGCTGGTGCCGTCCAGATCGGCACGGGCTACGACTCCATCACCGGAACTATCGAGGTCCCCACTCCTTCTGTCCCGTCTGGTGGCAGCTCCACCAAGCAGTACGCTGCTTCTGCCTGGGTCGGTATCGATGGTGACACTTGCACCACTGCTATCCTCCAGACTGGTGTTGACTTCTACGCTGGGCGCGGT…	801	KUI69380.1	PF01828.12	1e-80	MKYAAALAALTTAVLAVPNGVIDLGDGVKLVPREPRASHRIERLRDIRRGLKVSDGTATNNSDVSYSTNWAGAVQIGTGYDSITGTIEVPTPSVPSGGSSTKQYAASAWVGIDGDTCTTAILQTGVDFYAGRGGVSFDAWYEWYPDYAYTFSGFSISAGDTIVMTADATSKKAGSVTLENTTTGKSVTHSFSAESDELCEYNAEWIVEDFESGLKLVPFADFDTVTFSDCSPSVSGSTIMDIRQSGSVLTSCSTSGTTKVTCEYTG	266	5	Aspergillopepsin-2	0.937318	16-17.	VLA-VP.	0.7186	0.682		0
VM1G_08927	chromosome 10	939510	940207	-	ATGCGACTATCCATACTGGCCGCGGCCCTGGGCACTATGATAATCGCCGAGGCCTCCTCCGCCAACAACCTCCACCACCACTACCCATACGTCGCCGATCAGGTCCGAGGCGGCCTGCAACCCCGTCAGACGGGCTCGGGCCAGAACATGCAGACCTTCTCGGGTGCGTTAGGCGGGATCAAGGCCGACGCGATCACCGCCACGGGCAATGCCGACAGGCCGTATGATGTGAGCGGGGATACGTTTACGGACTTTGCGAGTGCCGCGGAGAGGTCTTGTGATAATCAGATGAATAGCTGTGCGGAGATGGCGAATTCGGGTGGGGCGAATTTCTCGGTGGGGGATTGTGATGACCAGGCTTCTGCGTGTAGAGAGGCCATTGCGACTGAAAGTACTACG…	522	KUI73199.1	#N/A	#N/A	MRLSILAAALGTMIIAEASSANNLHHHYPYVADQVRGGLQPRQTGSGQNMQTFSGALGGIKADAITATGNADRPYDVSGDTFTDFASAAERSCDNQMNSCAEMANSGGANFSVGDCDDQASACREAIATESTTAATAATPATSSTVQTTSTATTPVSVSLVSQNAEFDFFCEE	173	5	hypothetical protein VM1G_08927	0.992127	18-19.	AEA-SS.	0.6092			0
VM1G_05272	chromosome 5	2046641	2047885	+	ATGCGGTTCTCCGCCATCATCGTCAGTGCCCTGGCCGTGGCACTGGCCTCTGCTCACGGAAACCATGACATCCAGAGAGAGCAGGCCATCCGCCGAACCCTCCTTGAGCACACCAAGAAGGACCTGAGCCACTGCGCCAACAAGATCAGGAGCAGCGGCCTTGAGGCCCGTAACGTCCAGCGCCGCGCGGAGCATGCTTCTGCCCTGAAGGAACAGAGGGGCCTTCGCAAGAGCCAAGTTGTAACTCGTGAGGCTGTTGACAACACTCACCTGTCCGATGCCAACTATACGCTTTCCACTCCCGAGGAGACTATCTTCTCCAGCAACAACTCTTGCGTGCTCAGCCCTGAGGTCACCGAGGGACCGTACTACGTTGCTGGAGAGTACATTCGCAGCAAT…	1098	KUI69992.1	PF00775.16	4e-10	MRFSAIIVSALAVALASAHGNHDIQREQAIRRTLLEHTKKDLSHCANKIRSSGLEARNVQRRAEHASALKEQRGLRKSQVVTREAVDNTHLSDANYTLSTPEETIFSSNNSCVLSPEVTEGPYYVAGEYIRSNVTEGQAGVALHLEVQVLDINTCEPVTSVYTEIWHCNSTGVYSGVSASNNGDSATDTSNLNATFLRGLQETDSDGVVIFDTLVPGHYTGRTNHIHVLVHTNATAQANGTVLDTTASHVGQMFFDQDLITEVEATSVYLENTQQLTTNDEDSILQQEAASSDPYLEYILLGDTVEDGLLGWLAFGIDPSLSDSVSAAATLYASGGVSSSNSGGGGGPGGGGGTGPFGGGGGPFA	365	4	Catechol 1,2-dioxygenase 1	0.987809	20-21.	AHG-NH.	0.5322			0		73(RGLR)
VM1G_07403	chromosome 7	2905098	2905812	-	ATGAAGTTTGCGACCATTCTCTTCCACGCCCTGACCTCGTTAGCCTCGGCCGCTCTTGCTGGACCAGTCTACCACAACGAGGCACTCACCTCTCGCGGCTTTATTCCCGGGCATATTGTGTGGCAAAGCACCGCCAACCGGACTCAGAGCCCCATGGCTCCATGGTTTGGGTCCGTGAAGGCCTGTCAACGAACTACCTACTACAGTGGTACCCCTGCCTCCGGAATTCATCGAAGCGATTGCCAAAAGCTTGTCGATCAGATTAATTCTGATCCTGGATACTGGGAGATGTGGTGGTGGGACAGCACGACTGACTATAAGACGCTTGCGAGCAACGGCACCTGCAACTTTGCCATCAGTCGTAACGATGGAGAGTCTTCCGGTTCCAATCACTCCAGT…	591	KUI71688.1	PF14856.1	2.3e-11	MKFATILFHALTSLASAALAGPVYHNEALTSRGFIPGHIVWQSTANRTQSPMAPWFGSVKACQRTTYYSGTPASGIHRSDCQKLVDQINSDPGYWEMWWWDSTTDYKTLASNGTCNFAISRNDGESSGSNHSSDIAIIGNTDVVGILNHVLSYGSGENINSNNIAGDMNCKWYFANNAMIEFVVRNNVAVQESGGP	196	4	hypothetical protein VM1G_07403	0.992282	20-21.	ALA-GP.	0.7808	0.661		0
VM1G_05359	chromosome 5	2339939	2340546	+	ATGCACTTCAAACTCCCCACCATCACCGCCTCACTGCTCTTCCTCCTCGCCGGCACCGTCCTCAGCGACGGCTGCTACGACCCAAAGAAGTACCCAGCCAAGTTCTCGGACATGGGCACCAACGAGTCGCTCTTCGATGCCATCAACAGCACCTGCGTGTGGCCAGTCGCCGAGAAGAAGTACGGCATGAACGGTGCTGGCCACGTCAACATCGACATACCCAGCAGCAACAGCTCCCACGGCATCACCTACCACTTCGCCGGGCTCCACCACCACGGCCAGAACCTCTCCGACCCCGGCGCCACCGTCTACTTCTCCACGTGGGACTGCGACATGGCTGCCCTGCAGGCCATCTGGGCGTGCGACCATGGCGGCGAGGTCAACGTCACCGTCTACTCC…	462	KUI69303.1	#N/A	#N/A	MHFKLPTITASLLFLLAGTVLSDGCYDPKKYPAKFSDMGTNESLFDAINSTCVWPVAEKKYGMNGAGHVNIDIPSSNSSHGITYHFAGLHHHGQNLSDPGATVYFSTWDCDMAALQAIWACDHGGEVNVTVYSVDDWQGPLDAWVQVIPYANH	153	4	hypothetical protein VM1G_05359	0.998636	22-23.	VLS-DG.	0.8041			0	secreted protein
VM1G_02598	chromosome 3	163666	164551	-	ATGCATTACACATTCCTCCTCGTCATCTTCTTCAGCCTCCTAGGCATCACAGCTTCTGCTCCCCCCAAGGCCAAGGCGTCATCCTCCATCAAGGCCGTGCCCACTCATACTGCACCCTCCACCTGTGCCACATACTATCCTTCCGTTCTGCGCCAGCTCGTCGAGGCCGAGCCGAATGTTATGCACGACAACACTGCCAAGAAGACCAAGTCCTTCCACGTTGCGCAGTCCGTGTCCTTCGCCGACAATGTCAAGTTCGATCGTGTCCATCAGTACGTCGTTTTTGACAACATCCCCGCCGGTTCCTGGGACTGCCAGCTCATGGTCTCTTGGCCCAACACCAGCAGCAGCATGCACATCACCACCGCCTCCATTTCGGGCCTGGACGCTTCGACCGCC…	783	KUI68009.1	#N/A	#N/A	MHYTFLLVIFFSLLGITASAPPKAKASSSIKAVPTHTAPSTCATYYPSVLRQLVEAEPNVMHDNTAKKTKSFHVAQSVSFADNVKFDRVHQYVVFDNIPAGSWDCQLMVSWPNTSSSMHITTASISGLDASTAVSLDVYSASYNASEPAGSSKPEGAHVGTPDQGPFATWDSMMDAVVRAGADDLSAKASAASAKLTYFGTVRVNPGEYGVTVNSEACPQEKNGTLEFLFEVPSTDSRNASVEFLGSKEEGAGVYLLANC	260	4	hypothetical protein VM1G_02598	0.995237	19-20.	TAS-AP.	0.2686			0	secreted protein
VM1G_02691	chromosome 3	447942	448690	-	ATGCAACTCACAACTCTCCTCACCACCCTCGCCGCCGCGGGCGCGGCCCTGGCCCTCCCCACCGCGCAGACGCCCACGCGCACTCTGGGCAAGCGCGACGCGAGCCAGGTGATCCTGGACATCATGCCGAGCTCGAGCTCGTGCTCCGGCCGGGGCACCGAGTGCCGGACGGCCGAGCAGGCTGCCCCCTACCTGGTCAAGGCGATGGAGGACTACAGCATCGGCACGGACGTGGAGCAGGCCGGGATCCTGGCGCTGGTCGCGTACGAGTCGGTGGAGATGCAGTACAGCAAGAACCTGAACAATGCCGCCGCGGGACAGGGCACGAGTAACATGCAAATGGGTTCTTACAACGTCGAGTACGCCAACTCTATCAGTGCTCTGTCCTCCCAGGGCCTT…	621	KUI67261.1	#N/A	#N/A	MQLTTLLTTLAAAGAALALPTAQTPTRTLGKRDASQVILDIMPSSSSCSGRGTECRTAEQAAPYLVKAMEDYSIGTDVEQAGILALVAYESVEMQYSKNLNNAAAGQGTSNMQMGSYNVEYANSISALSSQGLTTSNVLDYVTDDKYNFGTGPWFYSTKCTDAHSQTSGSADSWFQAYMACVGVSTSTEPSRLTYWDNAKKVFGLS	206	4	hypothetical protein VM1G_02691	0.929203	18-19.	ALA-LP.	0.6117	0.524		0	secreted protein
VM1G_00063	chromosome 1	399717	400414	+	ATGCGGTCCATCATTGTTCCCATTTTCATGGCGGGCATAGCCTTCGCCCAGAATACCACGATCACGCCGACGGCAGTGCAAACCGTCGTCGACCTATTCTTAGGGGCTAAGCGACAGAGTAATTATTCTTTCGAAGGCAGTGTCGTGTGGGCCGACAATACGGCTACTACGTACGAAATCAGGTGCAATTCAGGCGCCCTCAATCTTCCCGGGTTTCCAACAACCACTTGCGATCTCAAAGACCCGCCCTGGACTGTTACTGACGGTCCCTCGACCATGGTCGGTGTCTTGTCGACCTCAATTCAAAACGTCACGGCCGTGCTAGCTGAGACGTGCGCCGTCGACGGACGAACTGCCGCTTACTGCAACTACACGTTCGTGGGTGACTCGGTGGGCCGG…	630	KUI65711.1	#N/A	#N/A	MRSIIVPIFMAGIAFAQNTTITPTAVQTVVDLFLGAKRQSNYSFEGSVVWADNTATTYEIRCNSGALNLPGFPTTTCDLKDPPWTVTDGPSTMVGVLSTSIQNVTAVLAETCAVDGRTAAYCNYTFVGDSVGRTTSTSYTTIITGDMYVEYPVTITAGAEKFAAATATSSPSDTIAATTGTPSTGGTRPSVVRTGTLGTIVLAAIAFTV	209	4	hypothetical protein VM1G_00063	0.99019	16-17.	AFA-QN.	0.9083	0.632		0
VM1G_02888	chromosome 3	1258899	1259408	-	ATGCAGTTCTCTACCGTCATCCTTGCCCTCGCCAGCACCATGGCCGTCTCTGCCGCTGAGACCCTCTTCAAGGTCACTGACTTCTCTGCCACCTGCATCCCCCACAGCAGCCAGTGTGTCTACTCCTTCAACGTGATCCAGCCCGGCACCATGGAGACCACCCCCGTCAAGTGCTCCAAGAGCGCCACCAGCGACGGCACCCTGCCCGTCATCCTGGACGGCACCTGCACCAACTCCTCCCGCACCTGGACCGTCTCCAAGACCGCCGAGGGCCTCATCCTCAAGGTCACCCAGCGGGTCACCCCCAGCTCCACCCAGTCTGCCGAGCACACCATCCCCTCCGCTCAGGTCGTCAAGAGCCAGACCGGTGCCAGCTCCCAGGAGGCCTACACCGGCCCC…	423	KUI67956.1	#N/A	#N/A	MQFSTVILALASTMAVSAAETLFKVTDFSATCIPHSSQCVYSFNVIQPGTMETTPVKCSKSATSDGTLPVILDGTCTNSSRTWTVSKTAEGLILKVTQRVTPSSTQSAEHTIPSAQVVKSQTGASSQEAYTGPAAFDLTY	140	4	hypothetical protein VM1G_02888	0.996107	18-19.	VSA-AE.	0.6715	0.552		0
VM1G_02911	chromosome 3	1314916	1316241	+	ATGTTATTGCCAGCACTCATACTCACCCTTGCTGGCCTCAGCCAAGCACGAGAAATCGTGTTCCCTCCAGTCGCCGGGATAGACCGCGTCGCGGGCCAAGCACCACTACGCTTTGATATCAGTAATGAAGCCGATGACGATGATATCGACCTGACCACGGATGCCATGGGCGGGCTGACGTCCTTTGGTCACATGCCCTACGTCCCCTGCTTCGCCGCCAAGACCGACGATGAGACTCCCAAGTACGACATCGCTGTTCTAGGGGCTCCCTTTGACACGGCGACATCTTTCAGACCTGGGGCACGGTTTGGTCCTCATGGGATCCGGGATGGCTCCAGGAGGATCCGGGGCCCGCATTCTTGGAACATTTACTCCGGGAAGAACCAATTCGAGGACTGG…	1173	KUI67326.1	PF00491.16	3.7e-83	MLLPALILTLAGLSQAREIVFPPVAGIDRVAGQAPLRFDISNEADDDDIDLTTDAMGGLTSFGHMPYVPCFAAKTDDETPKYDIAVLGAPFDTATSFRPGARFGPHGIRDGSRRIRGPHSWNIYSGKNQFEDWAKIVDCGDAPLTFVDNTVALKQLGKAHKIISGRRANNASIAETPRILMLGGDHTITLAALRSTINHWGVVNVIHFDSHIDTWNPHAINGGVTEYAAVNHGTFLHIAHEEGLISNDSSIHAGIRAPLGTQQLDLDNDSQCGFEIITARDIDELGAKGVIKKLKERVGEGNVYITVDIDVLDPAFAPATGTAEPGGWTTRELLTILDGLVGMNVIGADVVEVAPAYDNTGETTCLAAAEVGRSLIGLMVAQPVVPQKAS	390	4	hypothetical protein VM1G_02911	0.991929	16-17.	SQA-RE.	0.9381			0	secreted protein
VM1G_02947	chromosome 3	1421400	1422590	-	ATGTTCTTCCCTCTGGCATTCCTCCTTAGCCAGTTCTCCGTCGTCACCTCAACCGCAGTCGCAGGCTTTACCTCCAATGGCTTTTCCAATGGCAACATCGGATTATCCACTGGCGGCGGCTCAACCTGCATCTCCGGCGATGTCACAGTGTCTATCAACACGACGGGGACCCGAATTCTCTACACAGCGCCTCAAAATCAGATGGCGGTGACAGAGACCTTCGTCGAGATGTACCAGACCAACTCGACCTTCGCCACCAACGCAACATCTGGTGGGCCCAGTATAATCTCCGGCGACTACAGCATCTTCTCCAAGCTTTGCCTACCTAATGACCTCGCAAATGCGACCAGGGTGAAGACGGTACAGCTGTTGACACACGGTGCAACTCTCGACCACACC…	1191	KUI67224.1	PF12697.2	2.9e-17	MFFPLAFLLSQFSVVTSTAVAGFTSNGFSNGNIGLSTGGGSTCISGDVTVSINTTGTRILYTAPQNQMAVTETFVEMYQTNSTFATNATSGGPSIISGDYSIFSKLCLPNDLANATRVKTVQLLTHGATLDHTYWDIAPGYSYVDVASAAGYATLSYDQLGVGNSDHPDPIQVVQATSQVAVTHALVGLLRGAHLGGFEFDNVVGVAHSAGSTLTQAITTQYPEDFDAVILSGTSTSAASVDLTVAAFNFINANTDPAPKLQHLPTGFLTQQTAVGIQFAFYRYPNFDENAFMQQVANKQTNTLGILLTLGGIISPSTQFTGPVDVVNGENDLVFCGGNCLYPTDQNTAVLATFYPAASNGSQTYIAAGSGHAIAAHKSGPDSFKQMVQFLQANGL	396	4	hypothetical protein VM1G_02947	0.959873	21-22.	AVA-GF.	0.3504			0	secreted protein
VM1G_00140	chromosome 1	657088	657848	+	ATGCCGTCTCTAAGACTGCTCCTCCTCCTTCCTACTCTCGTCGCCGCGCACATCAAACTCAACGCCCCTACAGCAGTGGGTCCTTTTGACGAAGACACAGAACCCACCTCTCCTTGTGGTGGTGTAACCATCGACTTCGCCACAGACAATGTGACTGAATTCCACGTGGGCGGCGAGCCCATTGCCCTGTTCCTCGGCCACGTGACAGCGAATTGGTTGTTCCGCGCCACCCTCGATGAGACCGCAGCCTCCAACTGGACCCAGTTATATCCCATTTTCACCCAGTCTGGCCTCGGCGACTACTGTCAACCAGCGGTCGCCGCGCCTGTGAGCTGGGTCGGCCATCAGGGGGTTTTGGGAGTCGTGGCTGATGCACCTGATGGGCTGCTATACCAGTGT…	675	KUI64965.1	#N/A	#N/A	MPSLRLLLLLPTLVAAHIKLNAPTAVGPFDEDTEPTSPCGGVTIDFATDNVTEFHVGGEPIALFLGHVTANWLFRATLDETAASNWTQLYPIFTQSGLGDYCQPAVAAPVSWVGHQGVLGVVADAPDGLLYQCATVKFVSGSGTQTSTCTNGSAVSAAFESDSSLTALVTSDSSTTNGTSTSSSSSTSSSSSSMAPGLVPSLSGLAASLTAVMAAGVFGVGLML	224	4	hypothetical protein VM1G_00140	0.957096	16-17.	VAA-HI.	0.3904			0	secreted protein
VM1G_09088	chromosome 10	1722618	1723843	+	ATGGCAAAACTGCTCCTTCTCGCGGCCGTTCTGGGCATCACTGCAGCGGCTCCCAAGAGACTGCACAGGCGCGAGGCCCTCCCCGACTACGCTATCACCTACGCCCCGTGGTCCTATCTCTACAGCGAGGAAGGTACCTTTCCCTCGGACGTCGCTATCCATCTCAATCACACGATCCCCGAGGTTGATTACGAGGCGACTGGGTCTGCTGGCTCTGTGACCCTCGATACACTTGACAGCTACTCCAGCGATGTGTACCTGACTTCCGAGGACAACATCGAGAACAACCCGGCCTGGTTGCTTTCTGATTACGGAATCCCTGACAGCAGCGGGTACAGTGCTGCTCCGGGCTTGATCATTGCTGCCGAGAAGAACAGTACTACTACAGATGTGTTCTAC…	1032	KUI73510.1	PF06101.6	6.3e-11	MAKLLLLAAVLGITAAAPKRLHRREALPDYAITYAPWSYLYSEEGTFPSDVAIHLNHTIPEVDYEATGSAGSVTLDTLDSYSSDVYLTSEDNIENNPAWLLSDYGIPDSSGYSAAPGLIIAAEKNSTTTDVFYFYFYSYNWGRPVLDIEFDLHVGDWEHAMIRFVNSEPYAIYLSEHGAGSAYYWNVMNFNGDRPITYVANGSHANYATAGSQEYTIALGIVTDVTNAGYAWDMTQNYRGYWYDVSSGEFSIAGGASTRGTEEDDETATATWLLWEGHWGDEQYPVGQDAQYCLFDECKYTSGPTGPAAKNLGRTAVCQNEDDCTIFDNINDLTVQSKKRMLD	343	4	Putative vacuolar protein sorting-associated protein TDA6	0.986058	16-17.	TAA-AP.	0.6026			0	secreted protein
VM1G_00260	chromosome 1	1029776	1031202	-	ATGAAGACCAACATTCTCCTCCTTTTGGTAGCGGCGGTCACAGCAGCTCTTGCCGCCGCTCTCAACGAGGGCAACGCCGTCGCGGCAAACCCAGTGGGCAAGGATGAGATCGTGCCCCGTGGCGAGGATGTCCGCACCATCTACATCACAACGCTGAAGACAATCCATCGGGCGTCATTGTTGAGACCGACGACTTCCTACCAGCCCTACGTGGTCGAGACTGCCTACATCCACGAAACAGTCTGGTCCAATCCCACATTGGGCTCGTGGACCACTCTCGGGACCACAACGGAGGTTCCTGCTAGTTTCAGCACGAGCACGACTTTTACCACGATACAGGTGATTGCCGAGTCTGTCTCTTTCACGACAACTACCTTACATCGTCGCTCGCCTGGGGTG…	1086	KUI65390.1	#N/A	#N/A	MKTNILLLLVAAVTAALAAALNEGNAVAANPVGKDEIVPRGEDVRTIYITTLKTIHRASLLRPTTSYQPYVVETAYIHETVWSNPTLGSWTTLGTTTEVPASFSTSTTFTTIQVIAESVSFTTTTLHRRSPGVANVSSSDAVETPPPNSSVVVGTPVSASSAPEESLPPPMLSAPVSSTITTVFPLRSDTTGPPPFLPPVSNTSDTAPSATWSFSEIPPLSGSPVPATTLMTSVVPPPAPTPAPASSDFSCVDSWCSDDSSSYCLYWGGMTAENSVGEPLPGMVLTHLGGCALSTATLSDGLATTMYVSVPAPITSVDPANTPPSAGPGATPAPFSGAGPSIDLPPPGVTAALGPRGRGRI	361	4	hypothetical protein VM1G_00260	0.996882	20-21.	AAA-LN.	0.3931			0	secreted protein
VM1G_03569	chromosome 3	3625496	3625942	-	ATGAAGTTCGCCGCTGCCGCCCTCATCGCCGCCACCGCCGTCTCCGGCGCCGCTCTCACCAAGAAGCAAGCCGACTCTTACTCCGTCACCGAGTTCTCGGCCAACTGCATCCCTCACAGCGTCAGCTGCAACTACCACTTCGAGGTCATGGCCTCGTCCGGCGCCAGCAGCCCCGTCACTTGCGACGTGACCCTCCAGGGTCCCGACAGCCTCCCTGCCGTCCCTCTGTCGGCCTGCAGCAGCCCCTCCTACAGCTTCTCGGTCGTCAAGGCTGCCAGCGGCCTTGATCTCACCATCACCACACCCCTGGGTGCTAGCAGCAACGTCACCGGCACTCACCACATCGACGCTGCCGATATTGCATCCACCCAGAGCGGCGCTGTTACCACCCAGTCTTAC…	447	KUI67178.1	#N/A	#N/A	MKFAAAALIAATAVSGAALTKKQADSYSVTEFSANCIPHSVSCNYHFEVMASSGASSPVTCDVTLQGPDSLPAVPLSACSSPSYSFSVVKAASGLDLTITTPLGASSNVTGTHHIDAADIASTQSGAVTTQSYTGSPSFTVPASVAQF	148	4	hypothetical protein VM1G_03569	0.986255	16-17.	VSG-AA.	0.219			0
VM1G_03570	chromosome 3	3627604	3628047	-	ATGCAGTTCTCCACCCTCTTCGTCTCTGCTCTCCTCTCTGCCACTGGCCTGGCCGCCCCTGCTGAACCCAGGGCTGGCTCCGTCTCCATGATGGCTACTGCAACAACATGGACCATCACAAGCCTGAAGCGTGTCTGCGATGCCGCAGACACCACCTGCACCTGGACTTTCGGAATCAACAACGGCAGCGCCACCACCCCATGCACTGAGGTCGTCACCGGATCACCAGCCTCGCAGACCAACGGTGGACCTGCCACCTGCGGTGTTTACACTGTCACCTCGGGCTGGTCTGGCCAGTTCGGCGCTGGAAATGGCTTCACAACCCTCGCGGTTGTCGACTATACTACCGGCCTCATCATCTACCCTGCCTACACGGACAAGCAGGTTTCGGGCGGCGCT…	444	KUI67718.1	#N/A	#N/A	MQFSTLFVSALLSATGLAAPAEPRAGSVSMMATATTWTITSLKRVCDAADTTCTWTFGINNGSATTPCTEVVTGSPASQTNGGPATCGVYTVTSGWSGQFGAGNGFTTLAVVDYTTGLIIYPAYTDKQVSGGAVVTPDQSYTPQALP	147	4	hypothetical protein VM1G_03570	0.996775	18-19.	GLA-AP.	0.5251	0.681		0
VM1G_09121	chromosome 10	1821612	1822343	-	ATGGCACCAACATATATCCACAGCCTCTTGACCCTTTCCATTCTTCTCCTCTGCTCTGAAGCCCATGCCTTTGGTCGCTTCCACGCCCGCGACAACCTCAACTCTCGTCATCACCCAGGAGGTCACCACGGCTGGCCGGGAGACCCAAACTGCTCATGCCCGCCGCCTGTCACCGTCACCAATCCTGCTTCGGCTTTGACTTCTGGCTCCGGAGCCGAGACAGCAAGTTCATCCAGCAATGGCAATGGTGGCTCCCAAACGGTTACCATCACTGTAACAGTGCCCGGCCCTACCGTCACAAATCCGGGAAACACCGTCACGATCCCGGGGGTTACTGTCACCATTCCTGGAAGCATCACGCCCATCACCCAGACCGTCATTGAGACAATTAGTGTCCCT…	732	KUI73549.1	#N/A	#N/A	MAPTYIHSLLTLSILLLCSEAHAFGRFHARDNLNSRHHPGGHHGWPGDPNCSCPPPVTVTNPASALTSGSGAETASSSSNGNGGSQTVTITVTVPGPTVTNPGNTVTIPGVTVTIPGSITPITQTVIETISVPWSLPPLEPSWGNPGGPLIPTGVSLVSSSGWQTYLGSLVTPGPVTVTVPSFQTPSEVPGPSITGPSSSGLLSGGLNGGLNGLTTPSITSPTFCGTQTVVETVFTTLTSTLN	243	4	hypothetical protein VM1G_09121	0.998463	23-24.	AHA-FG.	0.9102			0
VM1G_00883	chromosome 1	3763727	3764999	+	ATGACGCGACCAACGTACACCGTCCACGACGGAGGAAGAAGCAGCAGGCTCATTGCACTCGCGTCCGCGCTGCTTCTCTTACACCGCGCCCTCGCCGACTGCGAATGCGGCTACTCAACAACAGTCAACTCCAACTCTAGCGAGGGCACAACGCAGCAATATGTCTTCACCGACCTGATCGAAACCAACTTCGCCAACATATCGGACATCTCCAAGAATACGGACTGGGTTCGACAGGCTTTTAACACCACGGCGGAAGGAGCAAGGGGCACGTACGGCGAGATGTTTGCCGTGGATAACGTCGAAACGCAGGACGAGGCAAATGGGGACGGTCTGCAGATTACGGTCAGGAGTGGTGAGGTCCAGGGGATGCTGAGCGGAGGCGAAATTGATACGGCG…	1155	KUI65094.1	PF00722.16	1.7e-18	MTRPTYTVHDGGRSSRLIALASALLLLHRALADCECGYSTTVNSNSSEGTTQQYVFTDLIETNFANISDISKNTDWVRQAFNTTAEGARGTYGEMFAVDNVETQDEANGDGLQITVRSGEVQGMLSGGEIDTARLDVFYGTFRSSVRLTDVNGTVSAFFWYFNNTQEIDMEFLSKDFHTENSSYPVNLVLQSRASEAAGYDASNTGNYKVAYLPFNPSADFHEYRMDFIPGRVVFYADGNVLSIMDNPDGLPTTAGHLSLSQWSNGNPLWSGGPPATDAVMDVKYVKAYFNSSEEARQDDFAARCTDPTAAGAVCAIPAVTPGNDTAAGFFFTGQKNMTDNQTVSSESGVSGSKDNGGTSWGAQFQWSLLLWALFAAAGWTLGL	384	4	Beta-glucanase	0.987044	32-33.	ALA-DC.	0.9022			0
VM1G_09855	chromosome 12	670871	671199	+	ATGAAGCACACAACTCTCCTCACACTCGCCATCGGTTCCCTCGCCGCCGCCACGGCTGTTGAGTCTTACGTCAATATGGTAGAGAGGAGCTGCGTAACCGACTGCATCACCGAAGATCGCCCGCCTATGCTCTGCGCCTCGTTGTGCTCCAAGCGAACCGTCGATGTTGACGTCGAGGTCCAGAAGAGGGTGGGTGCTCCATTCCGTTCCATCATTACTAGATTTCATCAATTGCCTAAGCACTCGAACCAAAGTTCTCACTAA	264	KUI74355.1	#N/A	#N/A	MKHTTLLTLAIGSLAAATAVESYVNMVERSCVTDCITEDRPPMLCASLCSKRTVDVDVEVQKRVGAPFRSIITRFHQLPKHSNQSSH	87	4	hypothetical protein VM1G_09855	0.993163	19-20.	ATA-VE.	0.4449		0.54	0
VM1G_05847	chromosome 6	657157	657877	-	ATGCGATCCATCACCGTATTCGTCGTCATCTCAAGCTTGGCAAGATCATTCTTTGCCACGGCCAAGACTGCCATAATCAGGACAACAGCTGATGCACCTTTCTTCGACCCGACCAACACTACTGCAGATGTTGGGGACATCCTCGAGTTCCACTTCAAGGCGCACAACAGAAGCGTCGTTATGGGCGACTACAACAGACCATGTCAGCCAGCTTCGAGAGGAGGGTTTTACTCCGGTTTCTTCGTTGAGGAGGATTCGGCGACAGAAAATTCAACCGTCTTCCGTGTCACAGTCAACGACACCAACCCCATCGTCTACTATTGCTCCCAAAACGGCCCAGGCTTTGGTAACCATTGCAAGGACCATGGAATGGCCGGTGTGATCAACGAACCTGACTTG…	633	KUI70953.1	#N/A	#N/A	MRSITVFVVISSLARSFFATAKTAIIRTTADAPFFDPTNTTADVGDILEFHFKAHNRSVVMGDYNRPCQPASRGGFYSGFFVEEDSATENSTVFRVTVNDTNPIVYYCSQNGPGFGNHCKDHGMAGVINEPDLTKLQIYKDAAALVNTSVTPASGPFGGVFAANPDMAAVKGTSAASSPTSTATSSGVGDLARVKGCYIVTMMAVMVSFS	210	4	hypothetical protein VM1G_05847	0.818731	21-22.	ATA-KT.	0.3541	0.591		0
VM1G_05853	chromosome 6	673444	675052	-	ATGGACAGATTCACCATATACGCCTTGTTGTTTGTCGCTTGTTGCCTCTGGGGCGTTGCAAAATGGTTTGGTGGTCGGTCTGTGACCCAACCAAGCCAGACCGCATCTGTCGTCGAAAAGCCCTGGGAATACCCCGAGCCAGCCCCCAACAGGACTTTTCATCTGGAGAAGACCGAGTGCCCAAGATACAGGGCATTTGGTACAATCAATGTCAAAAAGCTCAGCCCAGACGATTGGGTGATTCTTGACAACGATTGGCCACTCTATCACCGGATCAAGGTTCAGCGATTGGCCGACCGAGGTGACAAGATTGTGCAGACATTGCCACCTGCCAAAGCCGCCGCCCATGAGCTCTGTCAAGATCTGGGGGAGTTCCTCTCCAGACGATACCCTCAGGTT…	1197	KUI70469.1	PF11927.3	4.3e-46	MDRFTIYALLFVACCLWGVAKWFGGRSVTQPSQTASVVEKPWEYPEPAPNRTFHLEKTECPRYRAFGTINVKKLSPDDWVILDNDWPLYHRIKVQRLADRGDKIVQTLPPAKAAAHELCQDLGEFLSRRYPQVYTIERSENDTLGWYRMGAILKIEMPALDASYDLTKEDPLTVAGLIQPADINILLPVNDQYYRLSAMMLGIGGGQRIKDKLGKNLADLHFDGQVPHYAEELQRPLDRFLSKLKVDSPIQRNTTAISIHDEYHWPEFTMGPEDDWDPTIRGPGVGTSSYGKWKPPGPVSDISEIWFRQERQVLRRLPKSGAVVWMVHTYIEPMAEVAQEPGIPGKLASHIRSWEHELAGHKGRHLYEHVLLPYLDELHAKQVEGGFYDDGQSPIQHP	398	4	hypothetical protein VM1G_05853	0.806231	20-21.	GVA-KW.	0.5507			0
VM1G_06063	chromosome 6	1362986	1363945	-	ATGAAGCTGTTCAACATAATAGCAGCATTCGCGCTGCTCGACGCGACCGTCACGGCCGTCGCGATACCCGAAACCTCCAACCTCAGATCAGTCGAAACCGCGCAACAACAACCGGACCAACAACAACGCGACGAGTCATCAACATACACCTTCTTTGCCGACCTGTGGAAGCGCAGAGGTGGTGGTGGGTCAGGCGGCAGGGGCGGAGGCAGCAGTTCAAGCAGCAGTGGTTCGTCCTCCTCGGGTGGCAGCTCGTCTGGCTCTTCCAGCTCGGGAAGTTCAGGGAGCTCATCATCATCAGGCAAATCAGGCTCAGGAAGCTCATCGTCCTCAGGCAAATCAGGCTCCTCCTCCTCCTCCTCCTCCTCCTCGGGCTCCTCCTCCGGCCGCGGCTCCACC…	960	KUI70591.1	#N/A	#N/A	MKLFNIIAAFALLDATVTAVAIPETSNLRSVETAQQQPDQQQRDESSTYTFFADLWKRRGGGGSGGRGGGSSSSSSGSSSSGGSSSGSSSSGSSGSSSSSGKSGSGSSSSSGKSGSSSSSSSSSGSSSGRGSTTSSTGGRTSTGSGVRPSYGGGKYYGGGTTVPYRAGSRSTGGISPLPFLFVGSAIAFWPGLWYHPVYLYPYTNHWSYHNQSSNQNETKPVQCGCDAYQECGCDDNANQTYVDSVIGNGSYNSLNKTLVTVGNVNGTETILLNGTLPNGTTASGGTESASAGVGLRELAQFAGWWPLVATATAMVVFA	319	4	hypothetical protein VM1G_06063	0.990408	19-20.	VTA-VA.	0.6747			0
VM1G_10052	chromosome 12	1395338	1396202	-	ATGGCTGTTCTCCGTTCTCTCCTCTCAATCATCGCCGTGGCAGCGCTCACAACTGCTAAACCGCTGGAGCGCCGGGCCACTATTGGTCACGACAAGGTCGTCGGGTTTCCCCAGACTGTGCCTTCTGGTACCACCGGCGATGTTTACCTGGCTTATCAGCCTTTGCTTAAAGTTGAAAATGGCTGCGTTCCTTTCCCCGCTGTCGATGCTGCAGGAGATACTAGCGGCGGGCTCCAGACCTCAGGTTCATCTAATGGACACTGTAGCTCTAGTACGGGCCAGATTTATGTGCGCGGTGTACAACACGGCACCTACTACGGGCTAATGTACTCGTGGTACTTTCCCAAGGACCAGCCCTCCGACGGGCTTGGCCACCGTCACGACTGGGAGGGCACTATC…	717	KUI74210.1	PF05630.6	4.7e-54	MAVLRSLLSIIAVAALTTAKPLERRATIGHDKVVGFPQTVPSGTTGDVYLAYQPLLKVENGCVPFPAVDAAGDTSGGLQTSGSSNGHCSSSTGQIYVRGVQHGTYYGLMYSWYFPKDQPSDGLGHRHDWEGTIVWLLSSTSTTADNIIAVCPSAHGGWECSTDGYTLSGTKPLIKYESTWPVNHAAGLTSSAGGSQPLVAWESLPPAAQDGLKNADFGDAIVPFTDATFTKNLDAATF	238	4	hypothetical protein VM1G_10052	0.978875	19-20.	TTA-KP.	0.714	0.578		0
VM1G_07713	chromosome 8	1233318	1234810	-	ATGAAGGGAGCTCTGCTGAGCGCCATGCTTTTTGGCGCCTCCGCCCAGGCGGCTGGAGTGCACAAGATGAAGATCCAGAAGATCCCCTTCGAGGAACAGCTAAAATCATTCCCGTTGCAGGATCAGGTCAAGTACTTGCAGGAGAAGTACTCGGGTGCCCAGAACCCCCTCGGTTACGAGGAACCCAGCATGGGGCCCACCCGTGACCACCCCGTCCCCATTACCAACTACATGAACGCTCAGTACTTCTCCGAAATCTCGGTCGGAACACCTGCCCAGACCTTCAAGGTCATTCTCGACACCGGAAGCTCCAACCTCTGGGTCCCCTCATCCAAGTGCAACTCCATAGCATGCTACCTGCACACCAAGTATGAGTCCTCTGCCTCATCGACCTACAAG…	1176	KUI72011.1	PF00026.18	2.1e-107	MKGALLSAMLFGASAQAAGVHKMKIQKIPFEEQLKSFPLQDQVKYLQEKYSGAQNPLGYEEPSMGPTRDHPVPITNYMNAQYFSEISVGTPAQTFKVILDTGSSNLWVPSSKCNSIACYLHTKYESSASSTYKKNGSSFEIQYGSGSMKGFVSQDVLKIGDLTIKKQDFAEATQEPGLAFAFGKFDGILGMGYDTISVNKIVPPFYNMVDQKLIDEPVFAFYLSKDGQGSEVVFGGSDKDHYTGKLVNIPIRRKAYWEVDLDGITVDGETASYDDSGIILDTGTSLIALETDLAEMLNKQIGAKKGYSGTYTLECNTRDDLPDITFTLAGHNFTIDAYDYTIESGGSCISAFMGMSLPANLAGILGDAFLRPWYSIYDLGRNQVSIAKAKE	391	4	Vacuolar protease A	0.971983	17-18.	AQA-AG.	0.8087			0
VM1G_07753	chromosome 8	1363708	1364320	-	ATGAAGTTCTCTACCCTCGCCAAGGCGATTTGGCTGTTGCCAGCCACTCTGGCCCGCTCCGTCTACCCCCGTGATAATATCGAGTCCATCACCGACGAGTACCTCTTCAAGATCGATGTTCCCCAGTTCATCGCCTACCGCGCTGCCAAGGAACCCTCGACCGTAAATTGGTCCTCAGACGGGTGCACCTTGTCGGTCGATAACCCCATGGGCTTCAACTTCGAGCCGGCCTGTAATCGCCACGACTTCGGCTACACCAACTACCGTGACCAGCACCGGTTCAACGAGGACACGAGAGCCTTGATTGACTCCAAGTTCTTGACAGATCTTAAATACCAGTGCACATTCGAGTATGTTGTGTACCTTTGTGACGGCCTCGCGATGGTTTATCACGCTGCC…	534	KUI71971.1	PF09056.6	1.2e-37	MKFSTLAKAIWLLPATLARSVYPRDNIESITDEYLFKIDVPQFIAYRAAKEPSTVNWSSDGCTLSVDNPMGFNFEPACNRHDFGYTNYRDQHRFNEDTRALIDSKFLTDLKYQCTFEYVVYLCDGLAMVYHAAVRAFGGVDNGLKRSESEAVAAYREKLAAYKQMLTEAQANGIVPL	177	4	hypothetical protein VM1G_07753	0.924319	20-21.	ARS-VY.	0.3885		0.586	0
VM1G_02135	chromosome 2	3042413	3044179	+	ATGTCCAGGATGAGACCACATACCGTCACGTTCACTCTTACAGCCGCCCTGCTGGCTGTGCCAGGGGCCACCGCCTCCAAGAAAGGCGGCTCTTCTACCTCCTCCTCCTCCTCATCGGCTGCTACCAATGGCTATGATGCCGTGATCTGTGGCGAGAATGGCTACGCAGATGGCTCTGGTCTTTCTTACAGCGCGAATGCCTGGAATCCCGATGGAGATGGTTTCCAATGCCTTTCGATCATCAACGCGAGCTCGTCTACCTCTTCAGGCTTTGATGCCACCTGGCACTGGCCCGTGGACACGGAGAGTGTGCACTCATACCCGCATGTGACGTTTTCGTCCGGGGACCTTCCGGAATCCCTGTCCAACATCTCCGCCCTACGGCTGGCCGCAGATTGG…	1077	KUI66602.1	PF01670.11	3.3e-15	MSRMRPHTVTFTLTAALLAVPGATASKKGGSSTSSSSSSAATNGYDAVICGENGYADGSGLSYSANAWNPDGDGFQCLSIINASSSTSSGFDATWHWPVDTESVHSYPHVTFSSGDLPESLSNISALRLAADWAYSPGSISTANDPSRRVGLDASGLNDVGAIANIAFDMFMDPDEANATSATAAKFEMMIWIGQIGQPQPLGFDSENATCYTQQLGSFNFTLYTGQNSRGTSVFTWVSPTDQTSFNEDIAPLLQYLWRNQLVSADARLGLIEFGSEAYHSGNNVTFSATDFTMDVWLGTPVKFELNPPADHCKEPESPAGPQGTSTSEKGLGARPLGQPGGALMIVVLLGSMLAGLV	358	4	Endoglucanase cel12A	0.966942	25-26.	ATA-SK.	0.7621			0
VM1G_11828	chromosome 8	2528288	2528706	-	ATGCTCGCCCGCGTCCTCGCAGTTATCTCTCTCCTCGCCTTTGCCCAGGCAGATCTCCCCAAGGCCAACGAGTACACTTCCTCCGACTGCTCTGGCACCATGAACTACGAGCACCACGCCAGCAACCTGGTCGACGTTACCATGGATGACACCAGCCACTCGGTGTACCTTGCTGGAGGAGACTGGAGCGGTTTCTCCGAGAAGACTTCGGACGGCGGCTCGTGCTACGGCGACTACATCCGTCTCTACGGCGCTTGCAATGGTCTTGACCAGGCCGTTGGCAGCTCCAACAGGATCAAGTGCGTCCGTAAGAGCTAA	318	KUI71821.1	#N/A	#N/A	MLARVLAVISLLAFAQADLPKANEYTSSDCSGTMNYEHHASNLVDVTMDDTSHSVYLAGGDWSGFSEKTSDGGSCYGDYIRLYGACNGLDQAVGSSNRIKCVRKS	105	4	hypothetical protein VM1G_11828	0.997893	17-18.	AQA-DL.	0.8855	0.838		0	secreted protein
VM1G_02212	chromosome 2	3358147	3358987	+	ATGATTCTATCCATCACACACCAAATTCTTGTCTTGACCAGTCTGGCCAGCATAGCTCGAGGCCATGGCATGGTAACCAGCTTCCAGACCGATGGAGTCGAAAACCAAGGATTTATCCTGGATTACTACTACGACAGGGTCAACGGTCAGCCCGTACCCGACATCGCGGCATGGTACACAGAAAATCTCGACAGCGGGTTCGTGGCACCGAACAACTACTCCTCACCGGACATTATCTGCCACAAGAATGCAACTCCTGGCACATTGACAACAACTGTTGCAGCTGGTGGAACGGTAGAGTTCACGTGGGCTCCAAAGTGGCCGCACCCGTACGGTCCTATCCTAACATATGTCGCGAAATGCGGTAATGGCGATTGCACCGAAGTCGACAAGACGACG…	753	KUI66961.1	PF03443.9	2e-75	MILSITHQILVLTSLASIARGHGMVTSFQTDGVENQGFILDYYYDRVNGQPVPDIAAWYTENLDSGFVAPNNYSSPDIICHKNATPGTLTTTVAAGGTVEFTWAPKWPHPYGPILTYVAKCGNGDCTEVDKTTLEWVKIQADGINYDTQIWASQDLIDQNNTWTITVPDSLAPGSYVFRHEIIALHGASTLNGAQNYPQCFNIKITGSGTANPTGVLGTELYKNTDPGIYMNPYTTITSYAMPGPTLFVG	250	4	Endoglucanase-7	0.916684	21-22.	ARG-HG.	0.5417	0.725		0
VM1G_02263	chromosome 2	3511345	3511768	+	ATGCTCGCCCACATCCTTGCAGTTGCTTCACTCCTCGCCCTTTCCGCGGCACATGATTACCCAGAGATCGACCAATACACGTCCAACGACTGCTCTGGTGATCCAACCTCCATAGATATCCCCGATGACCAGGCAAAGGCCGATATCACCCTGGATACCACCTCTCAGTCGCTGTACCTCGCCAATGCTACCTGGACCGGCTTCTCGGACTATTCTGCAGAGGACGAATGCGCTGGAGACTCCATTGATGTGGACACCGGCTGCATTGATCTTACCCAAAGTTTGACTCCCTCCGGAAGTTCGATCCTCTGTGTTCGTATGACCCCGCTGTCAGAATAG	339	KUI66793.1	#N/A	#N/A	MLAHILAVASLLALSAAHDYPEIDQYTSNDCSGDPTSIDIPDDQAKADITLDTTSQSLYLANATWTGFSDYSAEDECAGDSIDVDTGCIDLTQSLTPSGSSILCVRMTPLSE	112	4	hypothetical protein VM1G_02263	0.995488	17-18.	SAA-HD.	0.8412	0.548	0.706	0	secreted protein
VM1G_03676	chromosome 4	197452	198776	-	ATGATGCGACTTGTGGCTACATTTCAGTTGTTGCTCTGGCTCACCACCATAACGAGTGCTGCTCTTACCGGATCAGCCACTCTAAAGAACTTCTCAACGCTCATTACCTTCGGGGATTCTTACACAGACGATGGACCTGAGTATTACACTCCTGAACCAAGTGAGGACTTGTATACAGGGATACATCTTTACGACTACGCCGTCTCCGGCTCTTTTTGTGACAGATACTTCTCCCCGTCGTCACGGAACGGGATTAAGCAAGACCAGATCCCGCATTTTCTAAACGACACTGATTATGTTGGAAATGGCTCACTTTTCAACCCCGAGGACGAGACGATCTATGCCATCTGGATCGGAACGAATGACTTGGGCCCCTCGGCTTTCTTCACGGATAACCGG…	969	KUI68634.1	PF00657.17	6.1e-17	MMRLVATFQLLLWLTTITSAALTGSATLKNFSTLITFGDSYTDDGPEYYTPEPSEDLYTGIHLYDYAVSGSFCDRYFSPSSRNGIKQDQIPHFLNDTDYVGNGSLFNPEDETIYAIWIGTNDLGPSAFFTDNRPTLTILDYVDCVYEQFDILYEAGARNFMLLNLAPLNYAPMYALPENGGTLGSPFWKDEANYNTNVTQVSEKMRQYVALVNSIYDYRTPTEVQISDRYPESSFTIFDVHSLLSDIWHNPGAYLNGTAPLNVTSTIEACGSACSNTTVRDSYMWWDTLHPSEQTDRIIAQEFVNIVEGNGTWSKTWSSLSA	322	4	hypothetical protein VM1G_03676	0.987998	20-21.	TSA-AL.	0.5293			0	secreted protein
VM1G_03710	chromosome 4	301504	302508	-	ATGCTTACAAAACATCTCCTGACAGTCGGGTCGCTAATCGCCTGGACCGTCGCCCTTCCCAACACCCAGCGACCCCTAGGCAACAACAACAACAACAACAACAACAAAGACGATGACGACAGCGACACCCCCCTCCCACTAATCATCTGGCACGGCCTAGGCGACTCGTACGGCAACAAGGGCCTCCAGGAGGTCGCCGCCCTAGCCGAAGCCGCCAACCCGGGCACGCTGGTCCACATGGTCAAGCAGGGCCCGGACCCGAACGGCGACTCGCGGGCGACCTTCTTCGGCAACGTCAACGAGCAGGTCGACCGGCTGTGCGAGGAGCTCGCCACCGACCAGATCATCTCCACGGCGCCCGCCGTCGACGCCCTCGGCTTCAGCCAGGGCGGCCAGTTC…	1005	KUI68333.1	PF02089.10	2.3e-48	MLTKHLLTVGSLIAWTVALPNTQRPLGNNNNNNNNKDDDDSDTPLPLIIWHGLGDSYGNKGLQEVAALAEAANPGTLVHMVKQGPDPNGDSRATFFGNVNEQVDRLCEELATDQIISTAPAVDALGFSQGGQFLRAYVERCNVPPVRSLVTFGSQHNGIVDFSECSPANFLCKGAMALLRGNVWSSYVQNNLVPAQYYRPTTEAEYEAYLENSNFIADINNEREDKSALYKENLAGLENFVMFMFEDDKTVLPKETSWFSEVNGTEVTPLRARPIYEEDWLGLRELDRKGGLKFRVAPGEHMQLEVGLLNDTFREFYGPFKKTFSRDPVAEDEL	334	4	Palmitoyl-protein thioesterase 1	0.844201	18-19.	TVA-LP.	0.3912			0
VM1G_03921	chromosome 4	967827	968481	+	ATGAGGCTGTCAACGGTACTTATCGCCCTCTCCGCTGGCGTCGCCCATGCCGGCTTCGGCCTCAACTTCGGAAGCAACAAGGTCACTGTGAACGAAGACCTCAAGATCCCCGGCAACTCGCCACTCGAGCTGTGCCCGAAAGCCCACGACGACGACATCCTCTCCATCGAGAAGGTCGACCTTGTGCCAAATCCACCAAAGGCTGGAGAGGACCTCGTTATTAAGGCCTCCGGTACCCTCGACGAGTCTGTCGAAGAGGGTGCATACGTTGTTCTCCAGGTCAAGTATGGTCTGATCCGTCTTATCAGCACCAAGGCCGACCTCTGCGAGCAAGTCCAGAATGTCGACATGGAGTGCCCCATTGAGAAGGGCGACATCACGATCACCAAAACGGTTGAG…	531	KUI68309.1	PF02221.10	7.7e-26	MRLSTVLIALSAGVAHAGFGLNFGSNKVTVNEDLKIPGNSPLELCPKAHDDDILSIEKVDLVPNPPKAGEDLVIKASGTLDESVEEGAYVVLQVKYGLIRLISTKADLCEQVQNVDMECPIEKGDITITKTVELPKEIPNGKYTVLADVYTKDDEPVTCLTAQVVFGAVKAAENDL	176	4	Phosphatidylglycerol/phosphatidylinositol transfer protein	0.991912	17-18.	AHA-GF.	0.9107		0.756	0
VM1G_04323	chromosome 4	2206592	2208219	-	ATGTACTCTCAACTCCTCGTCGCGGCCCTCGCCGCCTCCGTCTCGGCCAACATCGTCGTCCCGGGCCACCTCCCCATGAGACGTGAGCTCCAGAACTTCGCCCGGCAGACCGACTCCGCCGCGGCCCCCACCGGGACGTCCTCGGGCGACGACGACTACAGCTGCGAGCTGGCCCTGATGTCGCTCGCCAGCAGCATCCCCACGCCCGACGCGGCCCTCGCGTCCTACGAGGCGACGTACACGCCCACCGACTCGTGCTCCTACTCGGTCCCCAGCTCCCTCTCCAGCGACTTCGTCAGCTACACCTCCGCCGTCGAGAGCTGGTACTCGGCCAGCAGCGACGCCGTCTCCAGCATCGTCTCCGAGTGCCCCGAGTATGCCGGCGAGGCCTCTGAGATC…	900	KUI68508.1	#N/A	#N/A	MYSQLLVAALAASVSANIVVPGHLPMRRELQNFARQTDSAAAPTGTSSGDDDYSCELALMSLASSIPTPDAALASYEATYTPTDSCSYSVPSSLSSDFVSYTSAVESWYSASSDAVSSIVSECPEYAGEASEISECPTSTGAAGSAASASATSTTGTADHSSHSASTKSSGSTSSSSATGTAAGSSSSASASGSGASGREIGIVGALLAGVLGLAVALVANGTLQVSALAATASLLLELTQPVPTPPLMLSQMMTALLAVPLPQGLVTVKFLNVMFSHTALGFELQVREATTRPYLPEV	299	4	hypothetical protein VM1G_04323	0.954451	16-17.	VSA-NI.	0.8568			0
VM1G_04418	chromosome 4	2512594	2513701	+	ATGGTTCAGAAGCAACTCTTACTGGGTCTGGCCGCATGCCCTCTTCTGGGGACCGCCACGGTGCTGCCCAAGGACGATGCACAGCATACTATACTCAATTCTCAGAATCACTACCTAAAAGATGTATACTCGGTGCAACAGGATGTGGTCGAAGTCATCGATGATTTTTTGCCTTCTCTTCTTATCGATGTAAAATGGCCGTCAAGCAAGCACGCAAAGCTAGGAAACACTTTGAAGCCCAAGAAACTGCAGGATGAGCCAACCATCTCTCTGAGCCGACCTCCGTCCTCAGACGAGCTCTGTACCTCACTCGCCGCCAACATCACTTATACCGTCACCATCAGCGACCCAGATGCCCCCTCCCGCGATGACCCTAAGTGGTCCGAGATGTGTCACTGG…	774	KUI68284.1	PF01161.15	1.2e-28	MVQKQLLLGLAACPLLGTATVLPKDDAQHTILNSQNHYLKDVYSVQQDVVEVIDDFLPSLLIDVKWPSSKHAKLGNTLKPKKLQDEPTISLSRPPSSDELCTSLAANITYTVTISDPDAPSRDDPKWSEMCHWIATGLADSNDTKSSCSSPLTLSLTDLQDVIPYYPPGPPEKTGKHRYVFLVFAPANGTTDALNLTKPADRRHWGYEYDGERVGVQKWSKENGLVPIVYVYVYQIELSMTPALEVSSHSKPGQAVV	257	4	Carboxypeptidase Y inhibitor	0.913456	19-20.	GTA-TV.	0.4258			0
VM1G_10552	Un	508318	509109	-	ATGATGAGCGTTCGGCTGTCTCTGCCCCTCTTGATGGCCATTTTGGCGCCAGGCTTAACACCGACGGCAGCCGGAGACTCAAGCCTTCAATCCACAGTGTCCGTTTATGTCCCTGGATATCGGACCGAGAACTGGGACGACTTGGCCGGCAGCGTCATCGCTAGTGATAGCATCGCAACGACATACACCGTCTTTTGTTCTGACTCAGATGACTGTCGAATTTCGGGACCTGTGCCATTCACCTTTGCAGAGGGGCCGAGCACGTTCAGGTACTCCGGATCAGTAGAGAGCAGACTGACGGCGGTTATATCTTGCGAGTTAGCGTCGACGACGGCTGCCACGTGCACCGAGTACTCCTCGTATGGATCCAGATTCACACAAGGCAACATCACAGGCCCA…	651	KUI63654.1	#N/A	#N/A	MMSVRLSLPLLMAILAPGLTPTAAGDSSLQSTVSVYVPGYRTENWDDLAGSVIASDSIATTYTVFCSDSDDCRISGPVPFTFAEGPSTFRYSGSVESRLTAVISCELASTTAATCTEYSSYGSRFTQGNITGPTETTRTVTYSGTDVQWAGLAMASPAPASNPAQPTGDNPVTTVNPSDTAWFFPTETRTSLAYRRSDSRSPIALGFALMMAALLL	216	4	hypothetical protein VM1G_10552	0.996346	24-25.	TAA-GD.	0.5339			0
VM1G_10561	Un	536765	538028	+	ATGAAGATCCTCAACCTCCTCCAGCTACCCGTCCTTCTGGCGGCGACCCTCCTCGGTTCCGCCCTCGTGTCCGCCGAGCACACCAGCAACTGGGCCGTTCTCGTCTGCACCTCGCGGTTCTGGTTCAACTACCGCCACCTGGCCAATGTGCTCTCCATATACCGTACCGTCAAGCGGCTGGGCATCCCGGACTCCCAGATCATCCTCATGCTCCCCGACGACATGGCCTGCAACCCCCGCAACGCCTTCCCGGGCACTGTCTACTCCAATGCGGACCGCGCGGTCGACCTGTACGGCGACAACATCGAGGTGGACTATAGGGGCTACGAGGTCACGGTGGAGAACTTCATCCGGCTGCTGACGGACCGCGTGGGCGAGGAGACACCCAGGAGTAAGAGG…	1182	KUI63752.1	PF01650.13	5.6e-41	MKILNLLQLPVLLAATLLGSALVSAEHTSNWAVLVCTSRFWFNYRHLANVLSIYRTVKRLGIPDSQIILMLPDDMACNPRNAFPGTVYSNADRAVDLYGDNIEVDYRGYEVTVENFIRLLTDRVGEETPRSKRLLTDDRSNILVYMTGHGGNEFLKFQDAEEIGAFDLADAFEQMWEKKRYHEILFMIDTCQANTMYTKLYSPNVIATGSSELDQSSYSHHADNDVGVAVIDRYTYYTLEFLEREVQDLSSKKTLGDLFDSFTYEKIHSNAGVRYDLFPGGEDASRARLVTDFFGNVQNVEVDGTKNITLEEDLLALSKHIAELRKRVDEADEAALKNATQGEKKRESNGIKVKSAKPLTEDNWWAKKLLGAAILGGCVSLWGLGSFLEKSSR	393	4	GPI-anchor transamidase	0.945816	25-26.	VSA-EH.	0.747			0
VM1G_11039	Un	33823	34425	+	ATGAAGTTCCAACTCCTCACCGCCGCATTCGCTGCCACCGCCGCCGCAGTCCCGGCCCTTCGGACCCGTCAGTCCAACGGCACCACCATCGGAGACAATGAGCCCTTCGGCCTGATGGCCCTCCGTTCCGGCTCCGCCATCCACTTCTCATCCTTCTCTGCCTCCCAGAACGGAATCCAGATCGGCCTGGACTCTCAGGGCGCCAGCTGCGATTCTACAGACTCAAATGATGCCACATTCTACCTCTCCAACGGCGCCTTGTACCTGTTGACTCCTTCCAACATCACCCAGGAGCTGTACACCGACCGGTCCGGCATGGGCCAGGGTGTCCTGCAGTACTCCACCACGCCCGGCGGATACCAGGCTGGCCGGAACAGCGAGACAACAGGGTGGGTGATT…	603	KUI63317.1	#N/A	#N/A	MKFQLLTAAFAATAAAVPALRTRQSNGTTIGDNEPFGLMALRSGSAIHFSSFSASQNGIQIGLDSQGASCDSTDSNDATFYLSNGALYLLTPSNITQELYTDRSGMGQGVLQYSTTPGGYQAGRNSETTGWVIDAAGDLTFDGADFIACPNSIDDAWSAWISAGVSQPGGSTGCVGVVARTVKAVQTPAVCTYSYTPVSA	200	4	hypothetical protein VM1G_11039	0.895193	16-17.	AAA-VP.	0.4051	0.69		0
VM1G_11052	Un	67780	68421	-	ATGCGCTGTTCAATCTTCCTACAAGCCACATCGGCGGTGTCTCTAGCAACCGCGGCTGTTGTTCGCCGATCCGACTCCAACCCTGGCGTAGATATCACTAATGCCTCCGGCTCCGAAGCAACATACTACTTCTGCAACAACGTCTCCAACGGAGACGGCACCGCAGACCCCGGCCTGCCCTGCACGAACCAAGTCGCCTCTGTCGTCGTGCAGCCCAAGGAGACCAAGTCCGTCACCCTGTCGACGGACTTCAAGGGGCGTGTCGTGCGGTCGACCAGTATGCCGGCCACTTGGGTCGAGGTCCAGATAAAGGCTACTGACGGTAACGCCTGGGGAGACGTGAGCCTGCAACCTGGGTGCGATGGCGCCGCGACGGTGGGGCCCACGGATGGGGGAAGT…	642	KUI63335.1	#N/A	#N/A	MRCSIFLQATSAVSLATAAVVRRSDSNPGVDITNASGSEATYYFCNNVSNGDGTADPGLPCTNQVASVVVQPKETKSVTLSTDFKGRVVRSTSMPATWVEVQIKATDGNAWGDVSLQPGCDGAATVGPTDGGSSATVGFTNADIVDGAPDGAKTTRGDGKTVIAKTWSEGTILNQDAVDYLLSAVGNSKAYIDNTYGTDVAVSSNNRLAVVMY	213	4	hypothetical protein VM1G_11052	0.876056	18-19.	ATA-AV.	0.4412	0.888		0
VM1G_11164	Un	54577	55581	-	ATGATCAAGTCTTACTTCACTCTCTCTTTGGCTCTGGTCTTCATTACACAATGCTTGGCAGCATACAAGCCAGTACAAGGCACCCAGTCTATGACCATGGTGGGTTCTGGAAGTACCGCAAGTTGGATCGCAGAGCTGGATATGCCAGACCGATTTGCGGACACTATCACGTTTTCCGAGCTACTAGAAGTAGCGAATATGGGCTGGAACTGGCTGAGGACGCAGCCGAATGCCTGGACACAGGACCAAAACTGCTTAATCTCTGCACTCTGGGTGCCTGGTGGCAAGGTGTTTATAGGGTCGATTGCTCGGGGAGAACGCTTGACCAAGATGAAAGCGGATGGCCCCACGTCAGCACCCGTTTGGTGGAAAGCCAAGACTGGAACCGGAAATCACGCT…	1005	KUI64353.1	#N/A	#N/A	MIKSYFTLSLALVFITQCLAAYKPVQGTQSMTMVGSGSTASWIAELDMPDRFADTITFSELLEVANMGWNWLRTQPNAWTQDQNCLISALWVPGGKVFIGSIARGERLTKMKADGPTSAPVWWKAKTGTGNHAEDNVLYQFESRQTETDGQDGNGLLMATYGSFSGKADTVGEPVNPCSKCKITAKGLEVSYFDKNLVGLVKEPDNVAKRSAKKAKAPKKVTTSTKTTSSSKATSSVTTSSSKTTSVVIVHTTSTTSKTSSSQISSTGHTSSSSQTSSSRLTSDGPKTLSTVTTSAQSGSTIAEPTIEAVSFTYSLSDQTAVDKRFAAATIAAY	334	4	hypothetical protein VM1G_11164	0.989857	20-21.	CLA-AY.	0.809			0	secreted protein
VM1G_09198	chromosome 11	204928	205742	-	ATGAAGTTTGTCGCATCTTTCGTGCCGCTCTTAATGAGCCTAGGAATCGCGGTAACAGCTCCGACGGGTGATTTCGCTGACCACTCCCTCGTCCGCCGCAACTACACCACGGAATATGCCGATCAGCTGGTCGATGGGACGGCGTGCCGGGCTGTGACCGTCATCTATGCCCGCGGAACTGGACAGCAGGGCAACATCGGCGAGCCTACCGATGTGGGACCACTGTTCCTCGATGATCTTGCTGCCTTGGTAGGATCGGGGAACCTTGCTGCCCAGGGAGTCAACTACTCTGCCGATGTCTCCGGATTCGAACTTGGTGGGGATTCTGCTGGAAGTGCCCTCATGGCTGAGCTTGCAACACTGGCTTACACGCAATGCCCCAACACTCGACTCGTCTTG…	669	KUI73843.1	PF01083.17	2e-45	MKFVASFVPLLMSLGIAVTAPTGDFADHSLVRRNYTTEYADQLVDGTACRAVTVIYARGTGQQGNIGEPTDVGPLFLDDLAALVGSGNLAAQGVNYSADVSGFELGGDSAGSALMAELATLAYTQCPNTRLVLSGYSQGGQLVHNAANQISSDVTDFVTAVLIFGDPDDGESVGDIPSDRVHVICHTLDGICLHTGIITLAHLDYQEDAPAAAQWVAMELGY	222	4	Cutinase	0.994408	19-20.	AVT-AP.	0.581	0.507		0
VM1G_09703	chromosome 12	201679	202194	-	ATGTTCTACGCTACCACCATCATCACGGCCCTCCTCTCCGTCGCTGCGGCCGCCCCAGCTCCTCGCGATGGACAGTCTGCCGGAAGCCTGACATGGTACACCGAGGGCCTCGGCCTTGCTCCCACTGCTTGCGGTACCGTCCGGACCGTCACCGAGCACATCGCCGCCCTGTCGCCCGAGGACTACGGCACCTACGCCAACCCCAACGACAGCCCCGTGTGCGGAAAGACCATCACCATCCACGGGCCCAACGGAAACACGGTGAAGGCCACCGTGGCTGACCGATGCGCCGGCTGCTCCGCTGGCGACGTCGATGTCACGCCCACCGTCTTCGAGCTGTTGGGCTTCGCCCAGAGTGTTGGGCGCGTCCAGATCAACTGGGAGCTTGAGTAA	393	KUI74059.1	PF03330.13	1.4e-05	MFYATTIITALLSVAAAAPAPRDGQSAGSLTWYTEGLGLAPTACGTVRTVTEHIAALSPEDYGTYANPNDSPVCGKTITIHGPNGNTVKATVADRCAGCSAGDVDVTPTVFELLGFAQSVGRVQINWELE	130	4	Allergen Asp f 7	0.987642	17-18.	AAA-AP.	0.5618	0.609		0
VM1G_09738	chromosome 12	299275	299931	-	ATGCAGCTCTCCTTTGCCGCCGCTGGGCTTATCACCCTCCTCGCGGGTGCTGAGGCTCACCTGTGGAGCGAGCCCGCTGCGAAGCTGATCAAGCCGAGCGCGAATGTTGTCTCCAATTATACATGGACCGTGACCGGATGGAGCGCCGGCTGCGCACACTCTGGCTGCTACGCCGACTTCAACGTCAGTGCTGAGGCCTGGAAGACTTCCATCCCCGCATTCAAAGCCTACTGCTCCGTGGGCCCTGAGGGCGCAGCCTACCAGAGCTGTAAGATCCTCGACGACGAGGCCGAGCGCCATCTTGTTGCCGCCCGTCTGGAGGCTGTCAACACCACCGGGACTGGTGCTCACCTGGCCGTGAGCTATGAATTCGTTGATCCCAATGCCCCGGACACTTAC…	498	KUI74245.1	#N/A	#N/A	MQLSFAAAGLITLLAGAEAHLWSEPAAKLIKPSANVVSNYTWTVTGWSAGCAHSGCYADFNVSAEAWKTSIPAFKAYCSVGPEGAAYQSCKILDDEAERHLVAARLEAVNTTGTGAHLAVSYEFVDPNAPDTYWNYTAYALSTYNQAVSPLAKFSMTPSEIWGVA	165	4	hypothetical protein VM1G_09738	0.995375	19-20.	AEA-HL.	0.9075			0
VM1G_09745	chromosome 12	318865	319729	-	ATGCACTTCTCAAAATCCGTAGTATTGGCTGCGTGCCTCACAACGGCAGCTGTCGCAGCACCGCACAAGAAACGCGAATGCCCAACACCTACCTTGCCAAGCACAGGATCTACCGACCTGCCCAGTCCACCCTCAAACCTCTCACTGAAATACATTGCCGTTGGCCACGGAATCCAAAACTACACCTGTGCGTCCACAGATGCAACGGCCGTCAACGTCGGCGCCCTCGCCGTGCTGTACGACATCACACCACTCTACCCTGGCACGCCCACCACAGGCCTGTCGTCGTATGAATTCAATGACCTCACCTCCACCGTCCTCTGGGACCAGAACATCCCGCTGAACCTGGTCCACCCGGCGGCCGGCAAGACGACCAGCTACACCACCTCCTCCCCGGAG…	798	KUI74437.1	PF11937.3	9.8e-32	MHFSKSVVLAACLTTAAVAAPHKKRECPTPTLPSTGSTDLPSPPSNLSLKYIAVGHGIQNYTCASTDATAVNVGALAVLYDITPLYPGTPTTGLSSYEFNDLTSTVLWDQNIPLNLVHPAAGKTTSYTTSSPETDYQAVASNPFPTPAADLSISSQGIYAKYLGHHYFDSKSSPTFDLAAVGLRLSGTKTGDVKAPTDADKGILDTGAVDWLELGDNGRGLSVGLSVAYRVETAGGAAQACSVSGTNPTGQVLSVPYTAQYWFYG	265	4	hypothetical protein VM1G_09745	0.979846	19-20.	AVA-AP.	0.7728	0.626		0
VM1G_10148	chromosome 13	319188	320141	+	ATGAAGTCATCATCGCTCTTCTTGCTCTCCGGGGCTTCACTTGCCCTGGCCTCGCCTGTCATGGACGTTGTCGTCGAGACTGACGTCTACTACTACACGGTCACCCAGGAGGTTACGACCGTTGAGACCGTTCCCGCCGGAGCCCCCGCCGGTCCCCCCCACCAAATGAACTTTGAAGCCACCTCCACCTCGTCTAATTCTGTTGCCGTCGTCACTGTCACTGCCGGTGCTACCGAGGCTGCTTCCACGGCCGAGACCAAGGCTACAAGCAGCACCGTCGAGGAGGCTTCTACTGCCTCGCCCACCGACTTCGCCGGGACTGCTACCTATCACCACAATATTCATCGCACCAACAACTCTGCCCCTAGCATGACCTACGGTGACACGTACGCCAGCTAC…	834	KUI74483.1	PF00188.21	1.3e-14	MKSSSLFLLSGASLALASPVMDVVVETDVYYYTVTQEVTTVETVPAGAPAGPPHQMNFEATSTSSNSVAVVTVTAGATEAASTAETKATSSTVEEASTASPTDFAGTATYHHNIHRTNNSAPSMTYGDTYASYASQVAASCNFAHDLTPGGGGYGQNIAMYASTDADSMTEELAIAQAITQMWYNGEIGLYPSNAYGQANPDFSNFEGWGHYSQVVWVGSNQLGCAAQYCPAGTMEPSMGSWFSVCNYYPAGNVDNEYGDNVLAPGSDATVSVNVSV	277	4	Protein PRY2	0.978506	17-18.	ALA-SP.	0.6988			0	secreted protein
VM1G_09394	chromosome 11	951342	952062	+	ATGCGTCTCACCACCTACGCACTTGTCCTAGTCCTCATCCAGCTGGCACGCACCAGCTTCGCCCTCGCCCCCGCCGTCAACCCCCAGTTCCAGATCCCCACCACCGTCAAGAACGTCACCCAGGGCGGCCAATACTCGGGCTACCAGTGCGGCGGCGGCGCCGGGGCTTTCGATATTGTCATCGGAGGCGGGGACATCTCCGTCGCGGACTGTGAGGATATCCTGCGTGGTTGGAATGCCTCGCATTTCAACCTTGATATGCGGGGCTGGGTGAACTCCACTGGGGATGTTGACACTTTTTATAAGATTGTTACTTGGGGCTCGTGCGAGTTTGTGGTTAGGAGGGGTGATGGGGTTGGTGGGCCTGTGTTCATTGGGGATGGAGATATCAAGCCTCTC…	540	KUI73808.1	PF14856.1	4.9e-08	MRLTTYALVLVLIQLARTSFALAPAVNPQFQIPTTVKNVTQGGQYSGYQCGGGAGAFDIVIGGGDISVADCEDILRGWNASHFNLDMRGWVNSTGDVDTFYKIVTWGSCEFVVRRGDGVGGPVFIGDGDIKPLINGSIHRAMFGNGTQLQSTEGNMTCAADSEPGALIQWSLRHSGSSN	179	4	hypothetical protein VM1G_09394	0.997412	21-22.	SFA-LA.	0.7451	0.762		0	secreted protein
VM1G_08255	chromosome 9	578335	579215	+	ATGTTTTCAAAACTCACAGTGTTGGCGCTCGTCATGAGCGCTGCCCTCGCTGCGCCCTCGAGGACCCACTCCTCGCTCAACGCAAAACGGAGTGACATCCCTTCTGATGATGTTGTTGGCTTCGATACGACCGTGGCCGACGACACCGAAGGCGATCTCATGCTGAAGTGGCAACCATACCTTTATGTTGTCGACGGCTGCGTTCCTTTCCCCGCCGTCGACGCTGAGGGTGACACTAGTGCCGGACTCTCTCCTACTGGCTCCGCAGACGGAGACTGCTCCAGCTCTACAGGCCAGGTTTACTCTCGTGCCGGCACCTACGATGATTACTACATGATTATGTATTCCTGGTACATGCCTAAAGATGAACCCAGCGCTCTTGAGGGCGCCGTCGGTGTC…	768	KUI72946.1	PF05630.6	1.6e-50	MFSKLTVLALVMSAALAAPSRTHSSLNAKRSDIPSDDVVGFDTTVADDTEGDLMLKWQPYLYVVDGCVPFPAVDAEGDTSAGLSPTGSADGDCSSSTGQVYSRAGTYDDYYMIMYSWYMPKDEPSALEGAVGVGHRYDWENAVIVLSEESTSATLVGMAASYHGDYVVCSGSGCDDYLDGDSPLIKYYSAYDVLDHSLGLTSTVGGTQPLIAWDELPTVAQEALTDKDWGAAIIPFLDSDFDNYLAEAAEYLDLS	255	4	hypothetical protein VM1G_08255	0.990109	17-18.	ALA-AP.	0.5972	0.509		0	secreted protein
VM1G_08296	chromosome 9	742507	742938	+	ATGATGTTCACGACCACTATGATCGCTATGGTCATTGGACTTGGCCAGGCTGCGATCATCTCTCTGCAGCCGTCCACTTCCTTCGTCAATCTTCCCACTCAGACTTCTGGCCTCGTCCCCACCGCTGCTGTCGACGCTGCTGCCATGTACACTGGCGAGCTTACCTACTTCTATCCTGGACTTGGTGCCTGCGGCCTCCATGATGGAACTGCTGATCCCATCGTCGCTGCGCCCACCTCCATCTATGATGCCAGCCCTGTCTGTGGCAAGTCCGTCGCCATCACCTACAATGGCATCGTTGCCACTGCTGTCATTGAAGACCGCTGCGTTGGCTGTGGTGACCAGGATCTCGACCTCTCTCCTGCCGTCTTTGAGAAGTTCGCTCCTCTGGCCTCCGGT…	432	KUI72849.1	#N/A	#N/A	MMFTTTMIAMVIGLGQAAIISLQPSTSFVNLPTQTSGLVPTAAVDAAAMYTGELTYFYPGLGACGLHDGTADPIVAAPTSIYDASPVCGKSVAITYNGIVATAVIEDRCVGCGDQDLDLSPAVFEKFAPLASGRLYNAQWEII	143	4	Allergen Asp f 7	0.920453	17-18.	GQA-AI.	0.6546			0	secreted protein
VM1G_08313	chromosome 9	790930	791814	-	ATGGCCGTCCTCCGCTCACTTCTGTCTGTCGCTGCCGTGGCAGCAGTTGCGACCTCCAAGCCGCTGGACCGCCGGGGCACCATTGGCACCGACGATATCGTGGGATTCTCCCAGACTGTGCCGTCCGGTACCACTGGCGACGTTTACTTGGCTTACCAGCCCTACCTCTACGTCGCCAATGGCTGCGTTCCCTTTCCAGCTGTCGATGCTGCGGGAGATACCAACGCCGGGCTCGCCACTACAGGTGCATCCAACGGAGACTGCAGCTCTAGTACGGGCCAGATCTATGTAAGATCTGCGGAGTATAACGGCTCCTACGCATTGTTGTATTCGTGGTATTTCCCCAAGGACGAGCCTTCCGACGGACTCGGCCACCGCCACGACTGGGAGGGCGCCATC…	717	KUI72711.1	PF05630.6	1.3e-57	MAVLRSLLSVAAVAAVATSKPLDRRGTIGTDDIVGFSQTVPSGTTGDVYLAYQPYLYVANGCVPFPAVDAAGDTNAGLATTGASNGDCSSSTGQIYVRSAEYNGSYALLYSWYFPKDEPSDGLGHRHDWEGAIVWLSSSTSTSVDSILAVCPSAHGGWECTTDGYTVSGTKPLIKYESVWPVNHAMSTTSTVGGTQPLIAWESLPSVAQDALQTTDFGSAIVPFKDSTFTENLAKATF	238	4	hypothetical protein VM1G_08313	0.906725	19-20.	ATS-KP.	0.4901	0.629		0
VM1G_08538	chromosome 9	1576230	1577168	-	ATGAAGTCAACAACAGCATCTCTCATCATCACCGCCCTGGCCTCGACGGTCATCGCTCAACCCCATGGCCACGGTCATCAGCACCCGGCTCGTGCTGTCCATCAGCACGATCGTCAAGAACAGAAGAGGGACCTTGTCACCGAGTGGGAGATCGAATGGGTCACTGAGACAGTGACCGAGTACATCCAGCCTTCGACCACTGAGTACTTCTACCCTACCCACAGCGCAAGCACTCCCTCCACGACGCTGGCCACCGTGACGACTAGCCCTACCCCTGGTGATTTCCTTGAGAGTGCTTCAAGCTCTTCCAGCTCCACCGTCATTGCACCTGTCGAGACTCCCAGCTCCTCTTCCACATATGTGGCCCCGCCAGCTGCCACATCCTCCTCCACATATGTT…	939	KUI72933.1	PF03330.13	2.5e-06	MKSTTASLIITALASTVIAQPHGHGHQHPARAVHQHDRQEQKRDLVTEWEIEWVTETVTEYIQPSTTEYFYPTHSASTPSTTLATVTTSPTPGDFLESASSSSSSTVIAPVETPSSSSTYVAPPAATSSSTYVAPPAPTTSSSTSEVYVAPETTTSTTPVETPTTTSTPVVETPTTTSTSVAAAATTAASDSGSTVSVNTDVTSILGSDFFSGDLTYYTLGLGACGIDNSGQDMTANIVAMSATTMGSQSNGNPMCGKTIKIYNSASGKTATGIIQDKCPGCAAGSIDVSEKLFEELADLASGRVEISWNWA	312	4	Papain inhibitor	0.950131	19-20.	VIA-QP.	0.675			0
VM1G_08575	chromosome 9	1693343	1694672	+	ATGTTCACCAAGTTGGCCGTTTCTGCCCTCGCGGCGGCCTCTTTGGCCAACGCTGCTTCCTCATGCACCTCCTCCACCTTCACAATCAGCTCGGCTGCCCAGGCCACCGCTCTCGCTGGCTGCAAATCTGTCTCGGGTTCCATCCTGATCCCCTCGACCTCCGACAACACCCTCGACCTCTCCGGTCCTACCACCATTGACGGTGACCTGACGGTGGAGAACAACGGTGCTATCATCACTCTCCAGTCTTCCTCCCTGGCATCCCTCACTGGAACCTTCACCTTGTCCAACGTGACTCTGCTCTCCACCCTGAGCATGCCCGCCCTGACGAGCGTTGGAAGCATCAAATGGCAGTCTCTGCCAGCTCTGAACTCGCTCTCCTTCACCTCGAGTGTTAGC…	1203	KUI72888.1	PF12454.3	5.3e-07	MFTKLAVSALAAASLANAASSCTSSTFTISSAAQATALAGCKSVSGSILIPSTSDNTLDLSGPTTIDGDLTVENNGAIITLQSSSLASLTGTFTLSNVTLLSTLSMPALTSVGSIKWQSLPALNSLSFTSSVSSAESVIISDTFLENLDGIDLESVGTMDINNNRRLTKFDTSLKNLTSMLSMQANGASLSVSMPNLIWIANMTIANVTEFSTPSLEVVNGSARFDSNYFTSFSAPNMTSTTSGDISFINNADLTNISFPALKSVGGGLTIVNNTALEEITDFPHLANVGGAIKLGGNFSAVEFPVLEDVKGTFELSSTGDISDSCTTLKKDAPGSQGGNGNIQGKFTCTSNNAEANTGSTKGDSSTGSGSSNSSSAAVNVHVNSAVIGLSFVGLLAQLL	400	4	Protein ecm33	0.925666	18-19.	ANA-AS.	0.7065			0
VM1G_06837	chromosome 7	851122	852309	+	ATGGTCCTTCTAAAGAGCTTCGTGCTCGCCGGTCTTGCAGCCGCCGTGGCTGCCAAGTCTGCCGTCATCGACCTCATCCCCGACAACTTTGACAAGCTTGTCCTTCAGTCCGGCAAGCCCACACTGGTCGAGTTCTTCGCGCCATGGTGTGGTCACTGCAAGAACCTTGCCCCCGTCTATGAGGACCTCGCCAACGTCTTTGAGTTCGCCAAGGACAAGGTCCAGATCGCAAAGGTCGACGCCGACGCGGAGAAGGACCTTGGCCGCAGGTTCGGCGTCCAGGGCTTCCCAACGCTCAAGTTCTTCGATGGCAAGAGCACAACGCCTACGGACTACAGCGGTGGCCGGGATATAGACAGTCTGTCTAGCTTCATTACGGAGAAGACCGGTGTCAAGCCC…	1113	KUI71185.1	PF00085.15	4.7e-30	MVLLKSFVLAGLAAAVAAKSAVIDLIPDNFDKLVLQSGKPTLVEFFAPWCGHCKNLAPVYEDLANVFEFAKDKVQIAKVDADAEKDLGRRFGVQGFPTLKFFDGKSTTPTDYSGGRDIDSLSSFITEKTGVKPRKKAEKPTAVNMLTDKTFEEEIGSDKHVLVAFTAPWCGHCKSLAPTWEKLAEDFQLEPNVVVAKVDAEGENSKATAKAQGVTSYPTIKYFPAGSKEAENYSGGRSELDFVKFLNDKAGTHRTVGGGLDAYAGTIEALNSIVDKFSSASTPLTDALKEAQETAEGLKEQAQYKYAEYYVRVFDKLSKNDDYVSKELARLEGILKKGGLEPTKLDEFTSKTNILRRFLAEKIEQIKDEL	370	4	Protein disulfide-isomerase erp38	0.965177	20-21.	AKS-AV.	0.3333		0.537	0
VM1G_04795	chromosome 5	260379	261403	-	ATGTTCTCCTCCACGATACTGGCGCTCCTCAGCGCAGCAACACTATCGACGGCGCACACAGTCATCACCTACCCGGGATGGAGAGGTGACAACTTGATCACCAACGCTACATTTCCCTATGGCATGCAATGGATGTATCCATGCGGTGGCTACCCAACAACAACAAACCGCACCTACTGGCCCACGACCGGCGGCGCCGTGGCCTTCCAGCCTGGTTGGTTCCAGGGCCACGCCACGGCCTTCTTGTACGTGAACATGGGCTTTGGCACCGACGGTCCGGACGGCGGGCCCCCGAACATGAGCTACCCCATGGTCAGCCCCTTCCAGATCCTCGGCCCGTCCAAGAACCCCTACCCGGGCACCGTGTGTCTGCCTGAGGTGCCGCTCCCTACGAACACT…	732	KUI70006.1	#N/A	#N/A	MFSSTILALLSAATLSTAHTVITYPGWRGDNLITNATFPYGMQWMYPCGGYPTTTNRTYWPTTGGAVAFQPGWFQGHATAFLYVNMGFGTDGPDGGPPNMSYPMVSPFQILGPSKNPYPGTVCLPEVPLPTNTTVNAGDNATIQIVEIAVHGAALFSCVDITFVEPHDPRLGVVNETNCFNSNDIGYADIYTIVQRASGADPNVTSDASETVFWYFGRNRGSSSIWNYLGLAPVVVGLVAALM	243	4	hypothetical protein VM1G_04795	0.99454	18-19.	STA-HT.	0.4815	0.51		0	secreted protein
VM1G_05058	chromosome 5	1257961	1259059	+	ATGAAGTTCTCCCTTGTTGCCTCGGCCTTGATGGCCGCCGCCGTCTCGGCTGCCCCTGCCCTCCAACATGTCAAGCACAGGTCGGCCTCGGTGTCGTCTGTTGCCCGCAGCAGCAACTCTTCGTCAGCAGCTGGGTCCACCTCCGGTTCCATGACTGATGCTTGCAACATCGGTTACTGCACCCAAAACGGTGGAACTACCGGTGGTGCATCCGGCAGTCAGACGACTGTGAGCACTCTGGACGATTTGAGGACTGCTGCGTCGGCTGACGGAGCGGCGATCATCATCGTTGATGGAGCAATTACGGGTGACGAGCAGATCGACATTAGCTCAGACAAGACCGTTATTGGGGCTGCGGGTTCCTCCCTAACTGGTGTCGGTCTCCGGGTCAAGAAGGCA…	1029	KUI69830.1	PF00544.14	5.6e-42	MKFSLVASALMAAAVSAAPALQHVKHRSASVSSVARSSNSSSAAGSTSGSMTDACNIGYCTQNGGTTGGASGSQTTVSTLDDLRTAASADGAAIIIVDGAITGDEQIDISSDKTVIGAAGSSLTGVGLRVKKASNVIIRNMKISKVLADAGDAIAIQASSNVWVDHCDLSSDMDHDKDYYDGLCDVTHASNYVTISNTYFHDHWKASLVGHSNNNGDEDTGNLIVTYANNYWSNINSRGPSFRFGTGHIFNSYAENMSTGINTRMGAELLVESSVFSGVEKAIESADSDEVGYATVNDVDLGDGTNTVEASTLTSVPYEYSLLGSANVKSSVTSTAGQTLSI	342	4	putative pectate lyase A	0.993426	17-18.	VSA-AP.	0.6072			0
VM1G_08939	chromosome 10	980978	982429	-	ATGTATCGCTTTCCAAATCTGCTAGCATGGCTGGCTTTCGCTGCGGGTACATCTTTGGGTTGGAACCACACAGACGGAGATGTCCTCAAGGCAGCACTCCACACAGTCTCGCATACAAACGATGTTGTTTTGGTAGCTTTTGTTGCGCCCAGCGAGCCTAAGAGTCAAGCTCTCGAGAAGGAATGGCTGCTTGCTGTTTCAGATACCAAAATACCCCTCCGGAGCATCGATTGCGAGGCCGAATCCCGTCTGTGTGCCGAGCTTATGATCGAGTCTTATCCGACTCTGAAGCTCTTCGAGAAGGCCGACTCAGGGTATGCTTCGACCACGTACTTGGGTCCTCGACGGGCCTCTGGTATTCTGAGTTACATGTCACGAATGTCAAGGCCGATTGTGACA…	1140	KUI73458.1	PF00085.15	3.3e-07	MYRFPNLLAWLAFAAGTSLGWNHTDGDVLKAALHTVSHTNDVVLVAFVAPSEPKSQALEKEWLLAVSDTKIPLRSIDCEAESRLCAELMIESYPTLKLFEKADSGYASTTYLGPRRASGILSYMSRMSRPIVTDVEPGSLDTFKIADETVFIGHISATDTAARQAFAEVAEKYREEFTFGLVSGESESPTVECYIVEDGEARSLNSYSEAGALDEFVIKVSRPIIGELTQYNQQRLLDRGWPMVYIFAETEEDRAKLRESLRGFAKGYYDSLTCVTVDPLEFPDLQVKMGLEPGIYPSGAVHQLSKERIYPYPRGLPLESRSLQKWGLDVWQGRVKPWTPPGMTTMHDEDPGPTRVAKRKLSIANLPGVKMQVAGHDEL	379	4	Protein disulfide-isomerase	0.949206	20-21.	SLG-WN.	0.7709			0
VM1G_07190	chromosome 7	2004849	2006065	+	ATGAGACTGCTGCAACTCACCACTCTCGCTGGTTTCCTGGCCTCTGTCCAGGCTGGCAAGTATGCATGGGGAGCCGGTACTGCTGTTGGCACCGGTACCGGTATTGGCACCGCGCCCGTGAGCACTGCTTGGACAACCGTCGTCGTGCCAACCTTTACGACGTATTGTCCCTCGCCAACTACCTGGGCATACCAGAACGTGACTTACACGGTCACCTCGGCGACCACAATTACCCTGTCTTGCCCATGCACTCTGAGCATCTCCACTCCTCAGCCCATCACTACTACCAGTACATACACCACTGCGGTGCCCTGCCCTGAGGAGACGTCTTCTATCGTCCCCACGGTTCCCTCAGGCAGCATTCCCTACCCAAGTCTCAACTCCACCGTCATCCCGCCT…	954	KUI71789.1	#N/A	#N/A	MRLLQLTTLAGFLASVQAGKYAWGAGTAVGTGTGIGTAPVSTAWTTVVVPTFTTYCPSPTTWAYQNVTYTVTSATTITLSCPCTLSISTPQPITTTSTYTTAVPCPEETSSIVPTVPSGSIPYPSLNSTVIPPPYSASTSIPGVTSTSIPGVTSTSLPGVPGSSSVSGASSASSASGASGTSGASGTSGASSASGVSGASGSSGASGVSSVSGVSESAGVSTTSVSTLLPSSSSTVTSTTVIVSTPSPSTFLSGTTPLGGGSASASAPALTSFATTATNTPVAPTSLPAGVSTAGANKMGTGAGALGMVAGFAAFVL	317	4	Cell wall protein SED1	0.995792	18-19.	VQA-GK.	0.9178			0	secreted protein

## Sheet: Table S2
Locus tag	Description	Forward Primer ID	Forward Primer	RPrimer ID	Reverse Primer	Usage
VM1G_00140	hypothetical protein VM1G_00140	pGR107-VM1G_00140-F	ccatcgatATGCCGTCTCTAAGACTGCTCC	pGR107-VM1G_00140-R	gcgtcgacTTACAGCATAAGACCAACTCCA	Cloning
VM1G_00901	Feruloyl esterase B	pGR107-VM1G_00901-F	ccatcgatATGAGCGCCTCAAAGTATATAA	pGR107-VM1G_00901-R	gcgtcgacTTAACCCCTTGAAAGCGGATGG	Cloning
VM1G_01234	Tyrosinase	pGR107-InVM1G_01234-F	CGATTCCCGGGTCGAATGTTTTCGCCCTCGATCAAATC	pGR107-InVM1G_01234-R	CTTATCGGCGGTCGATTAATCCTCCGCCTCAATATACTC	Cloning
VM1G_01917	Xylosyltransferase oxt	pGR107-VM1G_01917-F	ccatcgatATGGCACGAACAGTCACATCCA	pGR107-VM1G_01917-R	gcgtcgacTCAATTTCGGTTGACCACCATT	Cloning
VM1G_02579	hypothetical protein VM1G_02579	pGR107-VM1G_02579-F	ccatcgatATGAGACTTACCGCCCTCCTCA	pGR107-VM1G_02579-R	gcgtcgacCTAAGAGTCCGTGCAGACATCA	Cloning
VM1G_03106	hypothetical protein VM1G_03106	pGR107-VM1G_03106-F	ccatcgatATGCAGATCACCGCCACCATCC	pGR107-VM1G_03106-R	gcgtcgacTCAGTAGCCCTTAACGGTATCA	Cloning
VM1G_03602	hypothetical protein VM1G_03602	pGR107-InVM1G_03602-F	CGATTCCCGGGTCGAATGCAGTTCATCCAGCTCTCTGTC	pGR107-InVM1G_03602-R	CTTATCGGCGGTCGACTACTTGGACTTGTTGCAGTCAAGG	Cloning
VM1G_04893	Endoglucanase-4	pGR107-InVM1G_04893-F	CGATTCCCGGGTCGAATGTCTTTCCTCGCAACCAGG	pGR107-InVM1G_04893-R	CTTATCGGCGGTCGATTAAGCCCTCAGGACGTCACG	Cloning
VM1G_05058	putative pectate lyase A	pGR107-VM1G_05058-F	CGATTCCCGGGTCGAATGAAGTTCTCCCTTGTTGCC	pGR107-VM1G_05058-R	CTTATCGGCGGTCGATTAGATGCTCAGGGTCTGGCC	Cloning
VM1G_06335	Endoglucanase-4	pGR107-InVM1G_06335-F	CGATTCCCGGGTCGAATGGCCATTCTATCCAGACC	pGR107-InVM1G_06335-R	CTTATCGGCGGTCGACTAGAGACACTGGGCATAGTAAGC	Cloning
VM1G_07112	Tyrosinase	pGR107-VM1G_07112-F	CGATTCCCGGGTCGAATGAAGCTGCTCGCAATC	pGR107-VM1G_07112-R	CTTATCGGCGGTCGATCACAAATAAATATAACAATACGGC	Cloning
VM1G_06789	hypothetical protein VM1G_06789	pGR107-VM1G_06789-F	ccatcgatATGAAGAAACTCACGATCTTGC	pGR107-VM1G_06789-R	gcgtcgacTCACGACAGATAGCTATACGTG	Cloning
VM1G_06862	Endoglucanase-5	pGR107-VM1G_06862-F	ccatcgatATGAAGCTGACCATCACGACCC	pGR107-VM1G_06862-R	gcgtcgacTCAAGATGACGCGCAGGTGCAT	Cloning
VM1G_07826	Pectate lyase H	pGR107-VM1G_07826-F	ccatcgatATGCAGTTCTCCATCTCTGTTC	pGR107-VM1G_07826-R	gcgtcgacTCAGCAGACGCAGTACTTGCCG	Cloning
VM1G_09198	Cutinase	pGR107-VM1G_09198-F	ccatcgatATGAAGTTTGTCGCATCTTTCG	pGR107-VM1G_09198-R	gcgtcgacCTAGTATCCAAGTTCCATAGCA	Cloning
VM1G_09644	Pectinesterase	pGR107-InVM1G_09644-F	CGATTCCCGGGTCGAATGAAGCACATCCTAGCA	pGR107-InVM1G_09644-R	CTTATCGGCGGTCGATTACATATAAGAAGAATCGTAATAG	Cloning
VM1G_09742	hypothetical protein VM1G_09742	pGR107-VM1G_09742-F	ccatcgatATGCAGTTCAAGACGATCGCCA	pGR107-VM1G_09742-R	gcgtcgacTTACACAACAACCATGAGACCA	Cloning
VM1G_09745	hypothetical protein VM1G_09745	pGR107-VM1G_09745-F	ccatcgatATGCACTTCTCAAAATCCGTAG	pGR107-VM1G_09745-R	gcgtcgacTCACCCATAGAACCAATACTGA	Cloning
VM1G_10011	hypothetical protein VM1G_10011	pGR107-InVM1G_10011-F	CGATTCCCGGGTCGAATGAAGTCCGCACTCGCT	pGR107-InVM1G_10011-R	CTTATCGGCGGTCGATCAGAAACTCCAAGTGATGTTATTG	Cloning
VM1G_10148	Protein PRY2	pGR107-VM1G_10148-F	ccatcgatATGAAGTCATCATCGCTCTTCT	pGR107-VM1G_10148-R	gcgtcgacTTATACGCTGACGTTCACGGAG	Cloning
VM1G_10561	GPI-anchor transamidase	pGR107-VM1G_10561-F	CGATTCCCGGGTCGAATGAAGATCCTCAACCTCCTCC	pGR107-VM1G_10561-R	CTTATCGGCGGTCGATTATCTGCTCGATTTCTCTAGAAA	Cloning
VM1G_10963	Pectin lyase B	pGR107-VM1G_10963-F	CGATTCCCGGGTCGAATGAAGACGGCTATCTTCCTGGC	pGR107-VM1G_10963-R	CTTATCGGCGGTCGATTACAGGACGTTGCCGGCG	Cloning
VM1G_11021	Beta-glucanase	pGR107-VM1G_11021-F	ccatcgatATGGATTCCACCATCTCAAAGT	pGR107-VM1G_11021-R	gcgtcgacTTAAGACACGTAATGAGCGACA	Cloning
VM1G_11052	hypothetical protein VM1G_11052	pGR107-InVM1G_11052-F	CGATTCCCGGGTCGAATGCGCTGTTCAATCTTCC	pGR107-InVM1G_11052-R	CTTATCGGCGGTCGACTAATACATTACCACAGCCAACCG	Cloning
VM1G_12045	hypothetical protein VM1G_12045	pGR107-VM1G_12045-F	ccatcgatATGCAATTCTCCCTGTCAACCC	pGR107-VM1G_12045-R	gcgtcgacCTACTCGACACAGACACTGCCC	Cloning

## Sheet: Table S3
Gene ID	Description	Signal peptide
VM1G_10148	Protein PRY2	ATGAAGTCATCATCGCTCTTCTTGCTCTCCGGGGCTTCACTTGCCCTGGCCTCGCCTGTCATGGACGTTG
VM1G_00140	hypothetical protein VM1G_00140	ATGCCGTCTCTAAGACTGCTCCTCCTCCTTCCTACTCTCGTCGCCGCGCACATCAAACTCAACGCC
VM1G_05058	putative pectate lyase A	ATGAAGTTCTCCCTTGTTGCCTCGGCCTTGATGGCCGCCGCCGTCTCGGCTGCCCCTGCCCTCCAA
